# Supplementary material for: Nucleophilic reactivity of the gold atom in a diarylborylgold(i) complex toward polar multiple bonds
Source: Chem Sci. 2020 Nov 18;12(3):917–28. doi: 10.1039/d0sc05478j (PMC8179162; doi:10.1039/d0sc05478j)
Supplement: SC-012-D0SC05478J-s003 [file SC-012-D0SC05478J-s003.cif]

# Electronic Supplementary Material (ESI) for Chemical Science.
# This journal is © The Royal Society of Chemistry 2021

####################################################################### 
# 
# This file contains crystal structure data downloaded from the 
# Cambridge Structural Database (CSD) hosted by the Cambridge 
# Crystallographic Data Centre (CCDC).
# 
# Full information about CCDC data access policies and citation 
# guidelines are available at http://www.ccdc.cam.ac.uk/access/V1 
# 
# Audit and citation data items may have been added by the CCDC. 
# Please retain this information to preserve the provenance of 
# this file and to allow appropriate attribution of the data. 
# 
#######################################################################

data_2
_database_code_depnum_ccdc_archive 'CCDC 2020132'
loop_
_audit_author_name
_audit_author_address
'Makoto Yamashita'
;Nagoya University
Japan
;
_audit_update_record             
;
2020-07-31 deposited with the CCDC.	2020-11-25 downloaded from the CCDC.
;
_audit_creation_date             2020-07-30
_audit_creation_method           
;
Olex2 1.2
(compiled 2018.05.29 svn.r3508 for OlexSys, GUI svn.r5506)
;
_shelx_SHELXL_version_number     2018/3
_chemical_name_common            ?
_chemical_name_systematic        ?
_chemical_formula_moiety         'C41 H50 Au B N2'
_chemical_formula_sum            'C41 H50 Au B N2'
_chemical_formula_weight         778.60
_chemical_melting_point          ?
_chemical_oxdiff_formula         'C41 H50Au B N2'
loop_
_atom_type_symbol
_atom_type_description
_atom_type_scat_dispersion_real
_atom_type_scat_dispersion_imag
_atom_type_scat_source
C C 0.0033 0.0016 'International Tables Vol C Tables 4.2.6.8 and 6.1.1.4'
H H 0.0000 0.0000 'International Tables Vol C Tables 4.2.6.8 and 6.1.1.4'
Au Au -2.0133 8.8022 'International Tables Vol C Tables 4.2.6.8 and 6.1.1.4'
B B 0.0013 0.0007 'International Tables Vol C Tables 4.2.6.8 and 6.1.1.4'
N N 0.0061 0.0033 'International Tables Vol C Tables 4.2.6.8 and 6.1.1.4'

_shelx_space_group_comment       
;
The symmetry employed for this shelxl refinement is uniquely defined
by the following loop, which should always be used as a source of
symmetry information in preference to the above space-group names.
They are only intended as comments.
;
_space_group_crystal_system      triclinic
_space_group_IT_number           2
_space_group_name_H-M_alt        'P -1'
_space_group_name_Hall           '-P 1'
loop_
_space_group_symop_operation_xyz
'x, y, z'
'-x, -y, -z'

_cell_length_a                   10.5714(3)
_cell_length_b                   18.1828(6)
_cell_length_c                   20.5890(9)
_cell_angle_alpha                72.838(3)
_cell_angle_beta                 89.216(3)
_cell_angle_gamma                74.717(3)
_cell_volume                     3638.8(2)
_cell_formula_units_Z            4
_cell_measurement_reflns_used    9760
_cell_measurement_temperature    93.15
_cell_measurement_theta_max      30.4610
_cell_measurement_theta_min      2.0420
_shelx_estimated_absorpt_T_max   0.813
_shelx_estimated_absorpt_T_min   0.620
_exptl_absorpt_coefficient_mu    4.073
_exptl_absorpt_correction_T_max  0.914
_exptl_absorpt_correction_T_min  0.843
_exptl_absorpt_correction_type   analytical
_exptl_absorpt_process_details   
;
CrysAlisPro 1.171.41.76a (Rigaku Oxford Diffraction, 2020)
Analytical numeric absorption correction using a multifaceted crystal
model based on expressions derived by R.C. Clark & J.S. Reid.
(Clark, R. C. & Reid, J. S. (1995). Acta Cryst. A51, 887-897)
Empirical absorption correction using spherical harmonics,
implemented in SCALE3 ABSPACK scaling algorithm.
;
_exptl_absorpt_special_details   ?
_exptl_crystal_colour            yellow
_exptl_crystal_colour_primary    yellow
_exptl_crystal_density_diffrn    1.421
_exptl_crystal_density_meas      ?
_exptl_crystal_density_method    ?
_exptl_crystal_description       block
_exptl_crystal_F_000             1576
loop_
_exptl_crystal_face_index_h
_exptl_crystal_face_index_k
_exptl_crystal_face_index_l
_exptl_crystal_face_perp_dist
-2 14 27 0.0255
2 -15 -26 0.0255
-6 13 -12 0.0627
1 20 -11 0.0694
-3 -20 10 0.0548
7 21 -8 0.0663
-15 -9 3 0.0398
-12 6 -5 0.0482
-7 -17 14 0.0502
13 -2 -15 0.0261
5 19 -12 0.0641
0 -21 7 0.0541
-14 -16 -6 0.0426
14 12 9 0.0359
-8 7 -16 0.0543

_exptl_crystal_size_max          0.13
_exptl_crystal_size_mid          0.084
_exptl_crystal_size_min          0.053
loop_
_exptl_oxdiff_crystal_face_indexfrac_h
_exptl_oxdiff_crystal_face_indexfrac_k
_exptl_oxdiff_crystal_face_indexfrac_l
_exptl_oxdiff_crystal_face_x
_exptl_oxdiff_crystal_face_y
_exptl_oxdiff_crystal_face_z
-2.3432 13.8877 26.8452 -0.9417 0.3332 -0.0459
2.2360 -14.6531 -26.4971 0.9427 -0.3335 0.0089
-6.2173 13.2629 -12.0266 0.1986 0.5611 0.8036
1.3012 19.5674 -10.8071 0.0379 0.1069 0.9935
-3.3358 -20.4023 9.9575 0.0087 0.0248 -0.9997
7.2570 20.8585 -7.6329 -0.1026 -0.2901 0.9515
-14.6393 -9.2861 2.9316 0.1209 0.9207 -0.3712
-12.1841 6.3697 -4.8703 0.1194 0.9088 0.3999
-7.0128 -16.8807 13.9535 -0.1330 0.3208 -0.9378
12.5572 -1.7903 -14.6476 0.3746 -0.9036 0.2080
5.0010 18.9268 -12.1748 0.0655 -0.1579 0.9853
-0.4474 -21.0959 7.3540 0.0768 -0.1854 -0.9797
-13.5065 -16.4367 -5.9337 0.4646 0.7586 -0.4569
13.9791 12.4676 9.2564 -0.5086 -0.8304 0.2276
-8.4547 7.0633 -15.6093 0.3967 0.6477 0.6505

_exptl_transmission_factor_max   ?
_exptl_transmission_factor_min   ?
_diffrn_reflns_av_R_equivalents  0.061
_diffrn_reflns_av_unetI/netI     0.0262
_diffrn_reflns_Laue_measured_fraction_full 0.9821
_diffrn_reflns_Laue_measured_fraction_max 0.9821
_diffrn_reflns_limit_h_max       10
_diffrn_reflns_limit_h_min       -12
_diffrn_reflns_limit_k_max       21
_diffrn_reflns_limit_k_min       -21
_diffrn_reflns_limit_l_max       24
_diffrn_reflns_limit_l_min       -24
_diffrn_reflns_number            21641
_diffrn_reflns_point_group_measured_fraction_full 0.9821
_diffrn_reflns_point_group_measured_fraction_max 0.9821
_diffrn_reflns_theta_full        25.242
_diffrn_reflns_theta_max         25.350
_diffrn_reflns_theta_min         2.065
_diffrn_ambient_temperature      93.15
_diffrn_detector                 'Rigaku HyPix-6000 area detector'
_diffrn_detector_area_resol_mean 10.0
_diffrn_detector_type            'HPC area detector'
_diffrn_measured_fraction_theta_full 0.9821
_diffrn_measured_fraction_theta_max 0.9821
_diffrn_measurement_details      
;
List of Runs (angles in degrees, time in seconds):

  # Type    Start    End  Width  t~exp~   \w     \q     \k     \f   Frames
#--------------------------------------------------------------------------
  1  \w    -32.00   7.14   0.38   30.00    --   -4.24 -37.00 -60.00  103
  2  \w     30.00  67.62   0.38   30.00    --   -4.24  57.00 -60.00   99
  3  \w    -14.00  20.20   0.38   30.00    --   -4.24 -99.00 120.00   90
  4  \w    -66.00   4.30   0.38   30.00    --   -4.24 -37.00-180.00  185
  5  \w    -19.00  38.00   0.38   30.00    --    5.65 -99.00 150.00  150
;
_diffrn_measurement_device       'four-circle diffractometer'
_diffrn_measurement_device_type  'Rigaku XtaLAB Synergy-R'
_diffrn_measurement_method       '\w scans'
_diffrn_orient_matrix_type       
'CrysAlisPro convention (1999,Acta A55,543-557)'
_diffrn_orient_matrix_UB_11      -0.0054291000
_diffrn_orient_matrix_UB_12      -0.0134855000
_diffrn_orient_matrix_UB_13      -0.0285777000
_diffrn_orient_matrix_UB_21      -0.0694153000
_diffrn_orient_matrix_UB_22      0.0105680000
_diffrn_orient_matrix_UB_23      0.0008860000
_diffrn_orient_matrix_UB_31      -0.0036902000
_diffrn_orient_matrix_UB_32      0.0388093000
_diffrn_orient_matrix_UB_33      -0.0221106000
_diffrn_oxdiff_digest_frames     
;
017ffeb1fcd7df8c1e43a2b36eda4767da006271b44
;
_diffrn_oxdiff_digest_hkl        
;
01d9778f7bac164176ace4e69714f9ff1ca47f
;
_diffrn_radiation_monochromator  'multi-layer mirror optics'
_diffrn_radiation_probe          x-ray
_diffrn_radiation_type           MoK\a
_diffrn_radiation_wavelength     0.71073
_diffrn_source                   'rotating anode X-ray generator'
_diffrn_source_type              PhotonJet-R
_diffrn_special_details          ?
_reflns_Friedel_coverage         0.000
_reflns_Friedel_fraction_full    .
_reflns_Friedel_fraction_max     .
_reflns_number_gt                17682
_reflns_number_total             21641
_reflns_special_details          
;
 _reflns_Friedel_fraction is defined as the number of unique
 Friedel pairs measured divided by the number that would be
 possible theoretically, ignoring centric projections and
 systematic absences. Completness statistics refer to single and
 composite reflections containing twin component 1 only.
;
_reflns_threshold_expression     'I > 2\s(I)'
_computing_cell_refinement       'CrysAlisPro 1.171.41.76a (Rigaku OD, 2020)'
_computing_data_collection       'CrysAlisPro 1.171.41.76a (Rigaku OD, 2020)'
_computing_data_reduction        'CrysAlisPro 1.171.41.76a (Rigaku OD, 2020)'
_computing_molecular_graphics    'Olex2 (Dolomanov et al., 2009)'
_computing_publication_material  'Olex2 (Dolomanov et al., 2009)'
_computing_structure_refinement  'ShelXL (Sheldrick, 2015)'
_computing_structure_solution    'ShelXT (Sheldrick, 2015)'
_refine_diff_density_max         2.751
_refine_diff_density_min         -1.409
_refine_diff_density_rms         0.153
_refine_ls_extinction_coef       .
_refine_ls_extinction_method     none
_refine_ls_goodness_of_fit_ref   1.054
_refine_ls_hydrogen_treatment    constr
_refine_ls_matrix_type           full
_refine_ls_number_parameters     935
_refine_ls_number_reflns         21641
_refine_ls_number_restraints     348
_refine_ls_R_factor_all          0.0547
_refine_ls_R_factor_gt           0.0431
_refine_ls_restrained_S_all      1.048
_refine_ls_shift/su_max          0.002
_refine_ls_shift/su_mean         0.000
_refine_ls_structure_factor_coef Fsqd
_refine_ls_weighting_details     
'w=1/[\s^2^(Fo^2^)+(0.0949P)^2^+0.7970P] where P=(Fo^2^+2Fc^2^)/3'
_refine_ls_weighting_scheme      calc
_refine_ls_wR_factor_gt          0.1230
_refine_ls_wR_factor_ref         0.1313
_refine_special_details          
;
 Refined as a 2-component twin.
;
_olex2_refinement_description    
;
1. Twinned data refinement
 Scales: 0.5387(7)
 0.4613(7)
2. Fixed Uiso
 At 1.2 times of:
  All C(H) groups, All C(H,H) groups
 At 1.5 times of:
  All C(H,H,H) groups
3. Uiso/Uaniso restraints and constraints
C35 \\sim C36 \\sim C37 \\sim C38 \\sim C39 \\sim C40 \\sim C41: within 2A with
sigma of 0.01 and sigma for terminal atoms of 0.02
C42 \\sim C43 \\sim C44 \\sim C45 \\sim C46 \\sim C47 \\sim C48: within 2A with
sigma of 0.01 and sigma for terminal atoms of 0.02
C85 \\sim C86 \\sim C87 \\sim C88 \\sim C89 \\sim C90 \\sim C91: within 2A with
sigma of 0.01 and sigma for terminal atoms of 0.02
C92 \\sim C93 \\sim C94 \\sim C95 \\sim C96 \\sim C97 \\sim C98: within 2A with
sigma of 0.01 and sigma for terminal atoms of 0.02
Uanis(B1) = Uanis(C42)
Uanis(B2) = Uanis(C92)
4. Rigid body (RIGU) restrains
 C35, C36, C37, C38, C39, C40, C41
 with sigma for 1-2 distances of 0.004 and sigma for 1-3 distances of 0.004
 C42, C43, C44, C45, C46, C47, C48
 with sigma for 1-2 distances of 0.004 and sigma for 1-3 distances of 0.004
 C85, C86, C87, C88, C89, C90, C91
 with sigma for 1-2 distances of 0.004 and sigma for 1-3 distances of 0.004
 C92, C93, C94, C95, C96, C97, C98
 with sigma for 1-2 distances of 0.004 and sigma for 1-3 distances of 0.004
5. Others
 Sof(C42)=Sof(C43)=Sof(C44)=Sof(H44)=Sof(C45)=Sof(H45)=Sof(C46)=Sof(H46)=
 Sof(C47)=Sof(H47)=Sof(C48)=Sof(H48A)=Sof(H48B)=Sof(H48C)=1-FVAR(1)
 Sof(C35)=Sof(C36)=Sof(C37)=Sof(H37)=Sof(C38)=Sof(H38)=Sof(C39)=Sof(H39)=
 Sof(C40)=Sof(H40)=Sof(C41)=Sof(H41A)=Sof(H41B)=Sof(H41C)=FVAR(1)
 Sof(C92)=Sof(C93)=Sof(C94)=Sof(H94)=Sof(C95)=Sof(H95)=Sof(C96)=Sof(H96)=
 Sof(C97)=Sof(H97)=Sof(C98)=Sof(H98A)=Sof(H98B)=Sof(H98C)=1-FVAR(2)
 Sof(C85)=Sof(C86)=Sof(C87)=Sof(H87)=Sof(C88)=Sof(H88)=Sof(C89)=Sof(H89)=
 Sof(C90)=Sof(H90)=Sof(C91)=Sof(H91A)=Sof(H91B)=Sof(H91C)=FVAR(2)
 Sof(H70A)=Sof(C73)=Sof(H73A)=Sof(H73B)=Sof(H73C)=Sof(C74)=Sof(H74A)=Sof(H74B)=
 Sof(H74C)=1-FVAR(3)
 Sof(H70)=Sof(C71)=Sof(H71A)=Sof(H71B)=Sof(H71C)=Sof(C72)=Sof(H72A)=Sof(H72B)=
 Sof(H72C)=FVAR(3)
6.a Ternary CH refined with riding coordinates:
 C10(H10), C13(H13), C22(H22), C25(H25), C58(H58), C61(H61), C70(H70),
 C70(H70A), C75(H75)
6.b Aromatic/amide H refined with riding coordinates:
 C2(H2), C3(H3), C6(H6), C7(H7), C8(H8), C18(H18), C19(H19), C20(H20),
 C30(H30), C31(H31), C32(H32), C33(H33), C37(H37), C38(H38), C39(H39), C40(H40),
  C44(H44), C45(H45), C46(H46), C47(H47), C50(H50), C51(H51), C54(H54),
 C55(H55), C56(H56), C66(H66), C67(H67), C68(H68), C80(H80), C81(H81), C82(H82),
  C83(H83), C87(H87), C88(H88), C89(H89), C90(H90), C94(H94), C95(H95),
 C96(H96), C97(H97)
6.c Fitted hexagon refined as free rotating group:
 C78(C79,C80,C81,C82,C83), C85(C86,C87,C88,C89,C90), C92(C93,C94,C95,C96,C97)
6.d Idealised Me refined as rotating group:
 C11(H11A,H11B,H11C), C12(H12A,H12B,H12C), C14(H14A,H14B,H14C), C15(H15A,H15B,
 H15C), C23(H23A,H23B,H23C), C24(H24A,H24B,H24C), C26(H26A,H26B,H26C), C27(H27A,
 H27B,H27C), C34(H34A,H34B,H34C), C41(H41A,H41B,H41C), C48(H48A,H48B,H48C),
 C59(H59A,H59B,H59C), C60(H60A,H60B,H60C), C62(H62A,H62B,H62C), C63(H63A,H63B,
 H63C), C71(H71A,H71B,H71C), C72(H72A,H72B,H72C), C73(H73A,H73B,H73C), C74(H74A,
 H74B,H74C), C76(H76A,H76B,H76C), C77(H77A,H77B,H77C), C84(H84A,H84B,H84C),
 C91(H91A,H91B,H91C), C98(H98A,H98B,H98C)
;
_atom_sites_solution_hydrogens   geom
_atom_sites_solution_primary     dual
_atom_sites_solution_secondary   ?
loop_
_atom_site_label
_atom_site_type_symbol
_atom_site_fract_x
_atom_site_fract_y
_atom_site_fract_z
_atom_site_U_iso_or_equiv
_atom_site_adp_type
_atom_site_occupancy
_atom_site_site_symmetry_order
_atom_site_calc_flag
_atom_site_refinement_flags_posn
_atom_site_refinement_flags_adp
_atom_site_refinement_flags_occupancy
_atom_site_disorder_assembly
_atom_site_disorder_group
B1 B 0.8842(8) 0.2197(5) 0.7717(4) 0.0266(16) Uani 1 1 d . . . . .
Au1 Au 0.81617(2) 0.24703(2) 0.85946(2) 0.02198(10) Uani 1 1 d . . . . .
C1 C 0.7552(6) 0.2741(4) 0.9494(3) 0.0188(13) Uani 1 1 d . . . . .
N1 N 0.6990(5) 0.3470(3) 0.9575(3) 0.0203(12) Uani 1 1 d . . . . .
C2 C 0.6731(7) 0.3404(4) 1.0258(4) 0.0250(15) Uani 1 1 d . . . . .
H2 H 0.634206 0.382711 1.044049 0.030 Uiso 1 1 calc R . . . .
C3 C 0.7146(7) 0.2620(4) 1.0601(4) 0.0265(15) Uani 1 1 d . . . . .
H3 H 0.709738 0.238194 1.107499 0.032 Uiso 1 1 calc R . . . .
N2 N 0.7662(5) 0.2222(3) 1.0130(3) 0.0218(12) Uani 1 1 d . . . . .
C4 C 0.6565(6) 0.4210(4) 0.9025(4) 0.0225(15) Uani 1 1 d . . . . .
C5 C 0.7508(7) 0.4602(5) 0.8705(4) 0.0263(16) Uani 1 1 d . . . . .
C6 C 0.7031(7) 0.5322(5) 0.8211(4) 0.0291(17) Uani 1 1 d . . . . .
H6 H 0.763395 0.559986 0.798314 0.035 Uiso 1 1 calc R . . . .
C7 C 0.5709(7) 0.5655(5) 0.8034(4) 0.0332(18) Uani 1 1 d . . . . .
H7 H 0.541226 0.616046 0.769724 0.040 Uiso 1 1 calc R . . . .
C8 C 0.4801(7) 0.5254(5) 0.8348(4) 0.0339(18) Uani 1 1 d . . . . .
H8 H 0.389038 0.548520 0.821788 0.041 Uiso 1 1 calc R . . . .
C9 C 0.5213(7) 0.4523(4) 0.8845(4) 0.0240(15) Uani 1 1 d . . . . .
C10 C 0.8962(7) 0.4224(5) 0.8920(4) 0.0292(17) Uani 1 1 d . . . . .
H10 H 0.912122 0.362971 0.905975 0.035 Uiso 1 1 calc R . . . .
C11 C 0.9337(8) 0.4445(7) 0.9525(5) 0.049(2) Uani 1 1 d . . . . .
H11A H 0.920799 0.502471 0.939713 0.074 Uiso 1 1 calc GR . . . .
H11B H 1.026241 0.417065 0.967334 0.074 Uiso 1 1 calc GR . . . .
H11C H 0.878498 0.428390 0.989726 0.074 Uiso 1 1 calc GR . . . .
C12 C 0.9831(8) 0.4458(6) 0.8330(4) 0.045(2) Uani 1 1 d . . . . .
H12A H 0.955471 0.432625 0.793563 0.068 Uiso 1 1 calc GR . . . .
H12B H 1.075140 0.416410 0.847311 0.068 Uiso 1 1 calc GR . . . .
H12C H 0.973954 0.503434 0.820516 0.068 Uiso 1 1 calc GR . . . .
C13 C 0.4237(7) 0.4052(5) 0.9142(4) 0.0317(17) Uani 1 1 d . . . . .
H13 H 0.470841 0.359164 0.953735 0.038 Uiso 1 1 calc R . . . .
C14 C 0.3792(9) 0.3705(6) 0.8628(5) 0.049(2) Uani 1 1 d . . . . .
H14A H 0.332588 0.414104 0.823164 0.073 Uiso 1 1 calc GR . . . .
H14B H 0.320204 0.338007 0.883779 0.073 Uiso 1 1 calc GR . . . .
H14C H 0.455991 0.337001 0.848256 0.073 Uiso 1 1 calc GR . . . .
C15 C 0.3069(9) 0.4549(7) 0.9416(6) 0.060(3) Uani 1 1 d . . . . .
H15A H 0.339343 0.474798 0.975601 0.090 Uiso 1 1 calc GR . . . .
H15B H 0.249418 0.421446 0.962675 0.090 Uiso 1 1 calc GR . . . .
H15C H 0.257468 0.500237 0.903941 0.090 Uiso 1 1 calc GR . . . .
C16 C 0.8194(7) 0.1369(4) 1.0307(4) 0.0251(15) Uani 1 1 d . . . . .
C17 C 0.7429(7) 0.0917(4) 1.0151(4) 0.0274(16) Uani 1 1 d . . . . .
C18 C 0.7943(8) 0.0084(5) 1.0375(4) 0.0342(18) Uani 1 1 d . . . . .
H18 H 0.745422 -0.024271 1.027292 0.041 Uiso 1 1 calc R . . . .
C19 C 0.9129(8) -0.0266(5) 1.0735(4) 0.0324(18) Uani 1 1 d . . . . .
H19 H 0.944470 -0.083237 1.089051 0.039 Uiso 1 1 calc R . . . .
C20 C 0.9882(7) 0.0196(5) 1.0876(4) 0.0314(17) Uani 1 1 d . . . . .
H20 H 1.071654 -0.005996 1.111869 0.038 Uiso 1 1 calc R . . . .
C21 C 0.9440(7) 0.1023(5) 1.0671(4) 0.0278(16) Uani 1 1 d . . . . .
C22 C 0.6081(7) 0.1314(5) 0.9748(4) 0.0345(18) Uani 1 1 d . . . . .
H22 H 0.608201 0.186710 0.947022 0.041 Uiso 1 1 calc R . . . .
C23 C 0.4989(9) 0.1390(7) 1.0245(5) 0.056(3) Uani 1 1 d . . . . .
H23A H 0.495043 0.085507 1.051779 0.084 Uiso 1 1 calc GR . . . .
H23B H 0.414271 0.168097 0.998646 0.084 Uiso 1 1 calc GR . . . .
H23C H 0.517767 0.168135 1.054630 0.084 Uiso 1 1 calc GR . . . .
C24 C 0.5828(10) 0.0876(6) 0.9257(5) 0.052(2) Uani 1 1 d . . . . .
H24A H 0.655831 0.082148 0.896060 0.078 Uiso 1 1 calc GR . . . .
H24B H 0.500815 0.118038 0.897805 0.078 Uiso 1 1 calc GR . . . .
H24C H 0.575469 0.034381 0.951632 0.078 Uiso 1 1 calc GR . . . .
C25 C 1.0270(8) 0.1545(5) 1.0790(4) 0.0348(18) Uani 1 1 d . . . . .
H25 H 0.966075 0.200957 1.089906 0.042 Uiso 1 1 calc R . . . .
C26 C 1.1293(10) 0.1117(6) 1.1393(5) 0.058(3) Uani 1 1 d . . . . .
H26A H 1.085732 0.090037 1.180005 0.087 Uiso 1 1 calc GR . . . .
H26B H 1.173162 0.149654 1.147444 0.087 Uiso 1 1 calc GR . . . .
H26C H 1.194468 0.067891 1.128952 0.087 Uiso 1 1 calc GR . . . .
C27 C 1.0931(8) 0.1884(5) 1.0142(4) 0.0361(18) Uani 1 1 d . . . . .
H27A H 1.158226 0.144636 1.003736 0.054 Uiso 1 1 calc GR . . . .
H27B H 1.136813 0.226875 1.021439 0.054 Uiso 1 1 calc GR . . . .
H27C H 1.026401 0.215194 0.975988 0.054 Uiso 1 1 calc GR . . . .
C28 C 0.8340(9) 0.1606(5) 0.7424(4) 0.040(2) Uani 1 1 d . . . . .
C29 C 0.7051(10) 0.1568(6) 0.7364(5) 0.050(2) Uani 1 1 d . . . . .
C30 C 0.6787(12) 0.0950(7) 0.7123(5) 0.059(3) Uani 1 1 d . . . . .
H30 H 0.590729 0.092761 0.707366 0.070 Uiso 1 1 calc R . . . .
C31 C 0.7777(13) 0.0407(7) 0.6968(5) 0.061(3) Uani 1 1 d . . . . .
H31 H 0.757310 0.000400 0.681633 0.073 Uiso 1 1 calc R . . . .
C32 C 0.9097(13) 0.0408(7) 0.7019(5) 0.062(3) Uani 1 1 d . . . . .
H32 H 0.977820 0.001324 0.691053 0.075 Uiso 1 1 calc R . . . .
C33 C 0.9366(11) 0.0997(6) 0.7231(5) 0.053(2) Uani 1 1 d . . . . .
H33 H 1.025269 0.101659 0.725514 0.064 Uiso 1 1 calc R . . . .
C34 C 0.5966(9) 0.2152(6) 0.7511(5) 0.050(2) Uani 1 1 d . . . . .
H34A H 0.614620 0.220436 0.795888 0.075 Uiso 1 1 calc GR . . . .
H34B H 0.516221 0.197906 0.751399 0.075 Uiso 1 1 calc GR . . . .
H34C H 0.585161 0.266892 0.716178 0.075 Uiso 1 1 calc GR . . . .
C35 C 0.977(2) 0.2547(14) 0.7250(12) 0.030(4) Uani 0.498(16) 1 d . U P A 1
C36 C 1.1012(17) 0.2611(11) 0.7475(11) 0.032(4) Uani 0.498(16) 1 d . U P A 1
C37 C 1.172(2) 0.3033(13) 0.6970(12) 0.040(4) Uani 0.498(16) 1 d . U P A 1
H37 H 1.252618 0.310364 0.710525 0.048 Uiso 0.498(16) 1 calc R . P A 1
C38 C 1.127(3) 0.3342(17) 0.6286(14) 0.049(5) Uani 0.498(16) 1 d . U P A 1
H38 H 1.173611 0.364695 0.596950 0.059 Uiso 0.498(16) 1 calc R . P A 1
C39 C 1.0201(19) 0.3220(11) 0.6074(10) 0.047(4) Uani 0.498(16) 1 d . U P A 1
H39 H 0.995334 0.339786 0.559942 0.057 Uiso 0.498(16) 1 calc R . P A 1
C40 C 0.943(2) 0.2838(11) 0.6526(11) 0.038(4) Uani 0.498(16) 1 d . U P A 1
H40 H 0.865431 0.276472 0.635488 0.046 Uiso 0.498(16) 1 calc R . P A 1
C41 C 1.149(2) 0.2284(13) 0.8199(11) 0.047(5) Uani 0.498(16) 1 d . U P A 1
H41A H 1.077860 0.243961 0.848079 0.070 Uiso 0.498(16) 1 calc GR . P A 1
H41B H 1.222224 0.249583 0.827300 0.070 Uiso 0.498(16) 1 calc GR . P A 1
H41C H 1.179802 0.169948 0.832327 0.070 Uiso 0.498(16) 1 calc GR . P A 1
C42 C 1.005(3) 0.2551(15) 0.7384(11) 0.0266(16) Uani 0.502(16) 1 d . U P A 2
C43 C 1.0084(18) 0.2904(9) 0.6699(8) 0.028(3) Uani 0.502(16) 1 d . U P A 2
C44 C 1.120(3) 0.3151(15) 0.6449(14) 0.040(4) Uani 0.502(16) 1 d . U P A 2
H44 H 1.124988 0.337244 0.597278 0.049 Uiso 0.502(16) 1 calc R . P A 2
C45 C 1.223(2) 0.3073(14) 0.6893(12) 0.042(4) Uani 0.502(16) 1 d . U P A 2
H45 H 1.297435 0.325599 0.672855 0.051 Uiso 0.502(16) 1 calc R . P A 2
C46 C 1.2166(17) 0.2727(11) 0.7571(9) 0.042(4) Uani 0.502(16) 1 d . U P A 2
H46 H 1.290131 0.264062 0.787148 0.050 Uiso 0.502(16) 1 calc R . P A 2
C47 C 1.1067(19) 0.2494(12) 0.7848(12) 0.035(3) Uani 0.502(16) 1 d . U P A 2
H47 H 1.100693 0.230560 0.832620 0.042 Uiso 0.502(16) 1 calc R . P A 2
C48 C 0.8984(17) 0.3008(11) 0.6151(9) 0.035(4) Uani 0.502(16) 1 d . U P A 2
H48A H 0.915010 0.252137 0.601221 0.053 Uiso 0.502(16) 1 calc GR . P A 2
H48B H 0.898901 0.346415 0.575326 0.053 Uiso 0.502(16) 1 calc GR . P A 2
H48C H 0.812586 0.310254 0.634469 0.053 Uiso 0.502(16) 1 calc GR . P A 2
B2 B 0.5877(9) 0.7844(6) 0.7261(4) 0.0306(17) Uani 1 1 d . . . . .
Au2 Au 0.54783(2) 0.75396(2) 0.64092(2) 0.02301(10) Uani 1 1 d . . . . .
C49 C 0.5072(6) 0.7243(4) 0.5540(3) 0.0219(14) Uani 1 1 d . . . . .
N3 N 0.4642(5) 0.7752(3) 0.4902(3) 0.0213(12) Uani 1 1 d . . . . .
C50 C 0.4449(7) 0.7340(4) 0.4457(4) 0.0263(15) Uani 1 1 d . . . . .
H50 H 0.413772 0.756692 0.399137 0.032 Uiso 1 1 calc R . . . .
C51 C 0.4786(7) 0.6556(4) 0.4814(4) 0.0263(15) Uani 1 1 d . . . . .
H51 H 0.477136 0.612330 0.464720 0.032 Uiso 1 1 calc R . . . .
N4 N 0.5161(5) 0.6505(3) 0.5474(3) 0.0217(12) Uani 1 1 d . . . . .
C52 C 0.4403(7) 0.8603(5) 0.4718(4) 0.0252(15) Uani 1 1 d . . . . .
C53 C 0.3234(7) 0.9066(4) 0.4886(4) 0.0272(16) Uani 1 1 d . . . . .
C54 C 0.3002(7) 0.9895(4) 0.4655(4) 0.0308(17) Uani 1 1 d . . . . .
H54 H 0.221952 1.022495 0.475996 0.037 Uiso 1 1 calc R . . . .
C55 C 0.3893(8) 1.0241(5) 0.4275(4) 0.0345(18) Uani 1 1 d . . . . .
H55 H 0.370395 1.080778 0.411139 0.041 Uiso 1 1 calc R . . . .
C56 C 0.5063(7) 0.9777(5) 0.4128(4) 0.0314(17) Uani 1 1 d . . . . .
H56 H 0.567597 1.002787 0.387773 0.038 Uiso 1 1 calc R . . . .
C57 C 0.5348(7) 0.8944(5) 0.4345(4) 0.0273(16) Uani 1 1 d . . . . .
C58 C 0.2250(7) 0.8677(5) 0.5303(4) 0.0335(18) Uani 1 1 d . . . . .
H58 H 0.275425 0.813281 0.559274 0.040 Uiso 1 1 calc R . . . .
C59 C 0.1551(10) 0.9123(6) 0.5780(5) 0.053(2) Uani 1 1 d . . . . .
H59A H 0.220089 0.915872 0.609614 0.080 Uiso 1 1 calc GR . . . .
H59B H 0.094947 0.883676 0.603805 0.080 Uiso 1 1 calc GR . . . .
H59C H 0.105139 0.966316 0.551322 0.080 Uiso 1 1 calc GR . . . .
C60 C 0.1237(9) 0.8559(7) 0.4836(6) 0.061(3) Uani 1 1 d . . . . .
H60A H 0.076185 0.907895 0.452345 0.091 Uiso 1 1 calc GR . . . .
H60B H 0.061305 0.831209 0.511517 0.091 Uiso 1 1 calc GR . . . .
H60C H 0.169483 0.821085 0.457342 0.091 Uiso 1 1 calc GR . . . .
C61 C 0.6652(8) 0.8419(5) 0.4210(4) 0.0322(17) Uani 1 1 d . . . . .
H61 H 0.648180 0.792710 0.414912 0.039 Uiso 1 1 calc R . . . .
C62 C 0.7628(7) 0.8159(5) 0.4831(5) 0.040(2) Uani 1 1 d . . . . .
H62A H 0.791824 0.861884 0.485982 0.060 Uiso 1 1 calc GR . . . .
H62B H 0.838984 0.773779 0.478504 0.060 Uiso 1 1 calc GR . . . .
H62C H 0.720062 0.795546 0.524520 0.060 Uiso 1 1 calc GR . . . .
C63 C 0.7243(10) 0.8824(6) 0.3570(5) 0.056(3) Uani 1 1 d . . . . .
H63A H 0.661031 0.898456 0.317721 0.084 Uiso 1 1 calc GR . . . .
H63B H 0.804824 0.844987 0.349771 0.084 Uiso 1 1 calc GR . . . .
H63C H 0.745200 0.929756 0.362420 0.084 Uiso 1 1 calc GR . . . .
C64 C 0.5582(7) 0.5768(4) 0.6016(4) 0.0235(15) Uani 1 1 d . . . . .
C65 C 0.4638(7) 0.5377(5) 0.6327(4) 0.0303(17) Uani 1 1 d . . . . .
C66 C 0.5067(8) 0.4661(5) 0.6822(4) 0.0377(19) Uani 1 1 d . . . . .
H66 H 0.443899 0.439392 0.703385 0.045 Uiso 1 1 calc R . . . .
C67 C 0.6394(8) 0.4307(5) 0.7028(4) 0.0376(19) Uani 1 1 d . . . . .
H67 H 0.667500 0.380542 0.737232 0.045 Uiso 1 1 calc R . . . .
C68 C 0.7302(7) 0.4713(5) 0.6712(4) 0.0331(18) Uani 1 1 d . . . . .
H68 H 0.821032 0.447665 0.684638 0.040 Uiso 1 1 calc R . . . .
C69 C 0.6933(7) 0.5432(5) 0.6221(4) 0.0249(15) Uani 1 1 d . . . . .
C70 C 0.3177(7) 0.5778(5) 0.6127(4) 0.038(2) Uani 1 1 d . . . . .
H70 H 0.309506 0.611920 0.564160 0.045 Uiso 0.47(7) 1 calc R . P B 5
H70A H 0.312861 0.630012 0.577451 0.045 Uiso 0.53(7) 1 calc R . P B 6
C71 C 0.245(3) 0.5094(19) 0.616(3) 0.046(9) Uani 0.47(7) 1 d . . P B 5
H71A H 0.297592 0.470708 0.595133 0.069 Uiso 0.47(7) 1 calc GR . P B 5
H71B H 0.158118 0.533901 0.591708 0.069 Uiso 0.47(7) 1 calc GR . P B 5
H71C H 0.234935 0.482025 0.663916 0.069 Uiso 0.47(7) 1 calc GR . P B 5
C72 C 0.261(3) 0.627(2) 0.651(2) 0.043(8) Uani 0.47(7) 1 d . . P B 5
H72A H 0.248318 0.594615 0.696991 0.064 Uiso 0.47(7) 1 calc GR . P B 5
H72B H 0.176161 0.662335 0.629313 0.064 Uiso 0.47(7) 1 calc GR . P B 5
H72C H 0.319420 0.659980 0.655520 0.064 Uiso 0.47(7) 1 calc GR . P B 5
C73 C 0.251(2) 0.537(3) 0.582(2) 0.054(8) Uani 0.53(7) 1 d . . P B 6
H73A H 0.293673 0.529113 0.540762 0.081 Uiso 0.53(7) 1 calc GR . P B 6
H73B H 0.158946 0.567962 0.569197 0.081 Uiso 0.53(7) 1 calc GR . P B 6
H73C H 0.253316 0.484180 0.613976 0.081 Uiso 0.53(7) 1 calc GR . P B 6
C74 C 0.243(3) 0.600(3) 0.6759(18) 0.046(8) Uani 0.53(7) 1 d . . P B 6
H74A H 0.234616 0.550986 0.709701 0.070 Uiso 0.53(7) 1 calc GR . P B 6
H74B H 0.155947 0.636388 0.659738 0.070 Uiso 0.53(7) 1 calc GR . P B 6
H74C H 0.294388 0.625892 0.696904 0.070 Uiso 0.53(7) 1 calc GR . P B 6
C75 C 0.7937(7) 0.5868(5) 0.5872(4) 0.0323(18) Uani 1 1 d . . . . .
H75 H 0.745637 0.638605 0.553432 0.039 Uiso 1 1 calc R . . . .
C76 C 0.8867(9) 0.5363(6) 0.5500(5) 0.049(2) Uani 1 1 d . . . . .
H76A H 0.940459 0.487765 0.583181 0.074 Uiso 1 1 calc GR . . . .
H76B H 0.943883 0.567128 0.523875 0.074 Uiso 1 1 calc GR . . . .
H76C H 0.835485 0.521627 0.518904 0.074 Uiso 1 1 calc GR . . . .
C77 C 0.8705(8) 0.6042(6) 0.6405(5) 0.044(2) Uani 1 1 d . . . . .
H77A H 0.808983 0.632855 0.666592 0.066 Uiso 1 1 calc GR . . . .
H77B H 0.927536 0.637231 0.617700 0.066 Uiso 1 1 calc GR . . . .
H77C H 0.924381 0.553764 0.671357 0.066 Uiso 1 1 calc GR . . . .
C78 C 0.4838(5) 0.8454(3) 0.7571(3) 0.0375(19) Uani 1 1 d . . . . .
C79 C 0.3521(5) 0.8466(3) 0.7626(3) 0.043(2) Uani 1 1 d G . . . .
C80 C 0.2665(4) 0.9053(4) 0.7846(3) 0.059(3) Uani 1 1 d G . . . .
H80 H 0.176485 0.906140 0.788421 0.070 Uiso 1 1 calc R . . . .
C81 C 0.3125(6) 0.9630(3) 0.8011(3) 0.056(3) Uani 1 1 d G . . . .
H81 H 0.253903 1.003137 0.816179 0.068 Uiso 1 1 calc R . . . .
C82 C 0.4441(7) 0.9618(3) 0.7956(3) 0.058(3) Uani 1 1 d G . . . .
H82 H 0.475542 1.001186 0.806884 0.070 Uiso 1 1 calc R . . . .
C83 C 0.5298(5) 0.9030(4) 0.7736(3) 0.049(2) Uani 1 1 d G . . . .
H83 H 0.619765 0.902237 0.769832 0.059 Uiso 1 1 calc R . . . .
C84 C 0.2997(9) 0.7831(7) 0.7497(5) 0.054(3) Uani 1 1 d . . . . .
H84A H 0.321717 0.778532 0.704389 0.081 Uiso 1 1 calc GR . . . .
H84B H 0.203953 0.797400 0.751833 0.081 Uiso 1 1 calc GR . . . .
H84C H 0.338929 0.731912 0.784276 0.081 Uiso 1 1 calc GR . . . .
C85 C 0.7266(9) 0.7500(11) 0.7713(6) 0.031(3) Uani 0.487(16) 1 d . U P C 3
C86 C 0.8477(12) 0.7472(9) 0.7436(6) 0.033(4) Uani 0.487(16) 1 d G U P C 3
C87 C 0.9630(9) 0.7089(9) 0.7851(8) 0.046(4) Uani 0.487(16) 1 d G U P C 3
H87 H 1.045817 0.706979 0.766177 0.055 Uiso 0.487(16) 1 calc R . P C 3
C88 C 0.9571(11) 0.6735(9) 0.8545(7) 0.048(5) Uani 0.487(16) 1 d G U P C 3
H88 H 1.035922 0.647341 0.882881 0.058 Uiso 0.487(16) 1 calc R . P C 3
C89 C 0.8360(15) 0.6763(8) 0.8822(5) 0.044(4) Uani 0.487(16) 1 d G U P C 3
H89 H 0.831955 0.652120 0.929594 0.053 Uiso 0.487(16) 1 calc R . P C 3
C90 C 0.7207(11) 0.7146(10) 0.8406(6) 0.038(4) Uani 0.487(16) 1 d G U P C 3
H90 H 0.637883 0.716537 0.859605 0.046 Uiso 0.487(16) 1 calc R . P C 3
C91 C 0.8643(17) 0.7928(12) 0.6697(9) 0.043(5) Uani 0.487(16) 1 d . U P C 3
H91A H 0.814137 0.777617 0.638495 0.064 Uiso 0.487(16) 1 calc GR . P C 3
H91B H 0.957530 0.779477 0.660599 0.064 Uiso 0.487(16) 1 calc GR . P C 3
H91C H 0.831834 0.850471 0.662703 0.064 Uiso 0.487(16) 1 calc GR . P C 3
C92 C 0.7353(8) 0.7521(12) 0.7600(6) 0.0306(17) Uani 0.513(16) 1 d . U P C 4
C93 C 0.7668(11) 0.7141(11) 0.8292(6) 0.029(3) Uani 0.513(16) 1 d G U P C 4
C94 C 0.8974(13) 0.6869(8) 0.8546(5) 0.043(4) Uani 0.513(16) 1 d G U P C 4
H94 H 0.918997 0.660939 0.901896 0.052 Uiso 0.513(16) 1 calc R . P C 4
C95 C 0.9966(8) 0.6978(9) 0.8107(7) 0.044(4) Uani 0.513(16) 1 d G U P C 4
H95 H 1.085864 0.679281 0.827989 0.052 Uiso 0.513(16) 1 calc R . P C 4
C96 C 0.9650(9) 0.7359(9) 0.7414(7) 0.043(4) Uani 0.513(16) 1 d G U P C 4
H96 H 1.032783 0.743306 0.711401 0.052 Uiso 0.513(16) 1 calc R . P C 4
C97 C 0.8344(11) 0.7630(10) 0.7161(5) 0.039(4) Uani 0.513(16) 1 d G U P C 4
H97 H 0.812834 0.788990 0.668718 0.047 Uiso 0.513(16) 1 calc R . P C 4
C98 C 0.6630(19) 0.6999(11) 0.8826(9) 0.048(5) Uani 0.513(16) 1 d . U P C 4
H98A H 0.626127 0.748834 0.895137 0.072 Uiso 0.513(16) 1 calc GR . P C 4
H98B H 0.705149 0.656313 0.923345 0.072 Uiso 0.513(16) 1 calc GR . P C 4
H98C H 0.592425 0.685505 0.863049 0.072 Uiso 0.513(16) 1 calc GR . P C 4

loop_
_atom_site_aniso_label
_atom_site_aniso_U_11
_atom_site_aniso_U_22
_atom_site_aniso_U_33
_atom_site_aniso_U_23
_atom_site_aniso_U_13
_atom_site_aniso_U_12
B1 0.038(4) 0.020(4) 0.022(4) -0.009(3) 0.003(3) -0.005(3)
Au1 0.02404(16) 0.02172(17) 0.01963(16) -0.00597(12) 0.00169(10) -0.00562(11)
C1 0.021(3) 0.017(4) 0.020(4) -0.008(3) 0.003(2) -0.005(2)
N1 0.020(3) 0.017(3) 0.021(3) -0.004(2) 0.003(2) -0.004(2)
C2 0.027(4) 0.021(4) 0.026(4) -0.008(3) 0.006(3) -0.005(3)
C3 0.038(4) 0.020(4) 0.017(4) -0.002(3) 0.007(3) -0.004(3)
N2 0.022(3) 0.019(3) 0.022(3) -0.005(3) 0.000(2) -0.003(2)
C4 0.019(3) 0.021(4) 0.028(4) -0.008(3) 0.000(3) -0.005(3)
C5 0.019(4) 0.027(4) 0.036(4) -0.014(4) 0.001(3) -0.006(3)
C6 0.035(4) 0.023(4) 0.030(4) -0.005(3) 0.007(3) -0.013(3)
C7 0.033(4) 0.018(4) 0.041(5) -0.001(4) -0.001(3) -0.002(3)
C8 0.020(4) 0.031(5) 0.045(5) -0.009(4) -0.004(3) -0.001(3)
C9 0.025(4) 0.021(4) 0.023(4) -0.002(3) 0.001(3) -0.007(3)
C10 0.021(4) 0.028(4) 0.037(4) -0.006(4) -0.002(3) -0.008(3)
C11 0.030(5) 0.079(7) 0.044(5) -0.029(5) -0.001(4) -0.011(4)
C12 0.028(4) 0.071(7) 0.040(5) -0.024(5) 0.007(3) -0.011(4)
C13 0.024(4) 0.030(4) 0.040(5) -0.007(4) 0.002(3) -0.010(3)
C14 0.047(5) 0.056(6) 0.056(6) -0.021(5) 0.012(4) -0.032(4)
C15 0.043(6) 0.056(7) 0.086(8) -0.022(6) 0.032(5) -0.020(4)
C16 0.028(4) 0.018(4) 0.022(4) 0.000(3) 0.004(3) -0.002(3)
C17 0.030(4) 0.022(4) 0.027(4) -0.002(3) 0.006(3) -0.008(3)
C18 0.041(5) 0.028(5) 0.035(5) -0.008(4) 0.014(3) -0.014(3)
C19 0.044(5) 0.016(4) 0.029(4) -0.002(3) 0.010(3) 0.001(3)
C20 0.030(4) 0.027(5) 0.028(4) -0.003(4) -0.001(3) 0.002(3)
C21 0.029(4) 0.026(4) 0.023(4) -0.004(3) 0.003(3) -0.002(3)
C22 0.029(4) 0.034(5) 0.040(5) -0.003(4) 0.001(3) -0.015(3)
C23 0.034(5) 0.089(8) 0.055(6) -0.036(6) 0.009(4) -0.015(5)
C24 0.065(6) 0.047(6) 0.041(6) -0.009(5) -0.010(4) -0.014(4)
C25 0.036(4) 0.029(5) 0.036(5) -0.012(4) -0.011(3) 0.000(3)
C26 0.063(6) 0.048(6) 0.055(6) -0.004(5) -0.033(5) -0.010(5)
C27 0.034(4) 0.038(5) 0.044(5) -0.021(4) 0.006(3) -0.011(3)
C28 0.068(6) 0.031(5) 0.025(4) -0.008(4) -0.001(4) -0.019(4)
C29 0.056(6) 0.053(7) 0.037(5) -0.004(5) -0.008(4) -0.022(5)
C30 0.090(8) 0.054(7) 0.031(5) 0.000(5) -0.014(5) -0.031(6)
C31 0.095(9) 0.048(7) 0.036(6) -0.002(5) -0.018(5) -0.027(6)
C32 0.107(10) 0.047(7) 0.031(6) -0.018(5) 0.006(5) -0.011(5)
C33 0.087(7) 0.044(6) 0.026(5) -0.006(4) -0.004(4) -0.022(5)
C34 0.054(6) 0.067(7) 0.033(5) -0.008(5) 0.000(4) -0.032(5)
C35 0.028(8) 0.028(7) 0.039(8) -0.019(6) 0.013(6) -0.008(6)
C36 0.031(8) 0.035(7) 0.040(8) -0.023(6) 0.012(6) -0.014(5)
C37 0.045(8) 0.031(7) 0.050(9) -0.016(6) 0.017(6) -0.015(7)
C38 0.057(8) 0.038(9) 0.049(9) -0.009(7) 0.015(7) -0.014(7)
C39 0.057(8) 0.041(8) 0.041(8) -0.012(6) 0.015(6) -0.010(6)
C40 0.044(8) 0.035(7) 0.039(8) -0.022(7) 0.012(6) -0.006(6)
C41 0.045(10) 0.046(11) 0.050(9) -0.013(9) 0.003(7) -0.015(8)
C42 0.038(4) 0.020(4) 0.022(4) -0.009(3) 0.003(3) -0.005(3)
C43 0.030(6) 0.024(6) 0.028(6) -0.010(5) 0.005(5) -0.003(5)
C44 0.041(7) 0.035(9) 0.044(8) -0.010(7) 0.014(6) -0.011(6)
C45 0.038(8) 0.040(8) 0.052(8) -0.015(6) 0.017(6) -0.018(7)
C46 0.040(7) 0.053(8) 0.043(7) -0.029(6) 0.010(5) -0.016(6)
C47 0.041(7) 0.044(8) 0.025(7) -0.016(7) 0.008(5) -0.012(6)
C48 0.047(9) 0.027(9) 0.026(8) -0.001(7) -0.007(7) -0.008(7)
B2 0.036(4) 0.037(5) 0.020(4) -0.009(3) 0.001(3) -0.012(3)
Au2 0.02534(16) 0.02161(17) 0.01987(16) -0.00516(12) 0.00071(10) -0.00388(11)
C49 0.019(3) 0.022(4) 0.022(4) -0.002(3) 0.002(2) -0.005(3)
N3 0.021(3) 0.017(3) 0.022(3) -0.003(2) -0.004(2) -0.001(2)
C50 0.028(4) 0.028(4) 0.020(4) -0.005(3) -0.003(3) -0.006(3)
C51 0.030(4) 0.027(4) 0.024(4) -0.012(3) 0.001(3) -0.008(3)
N4 0.021(3) 0.020(3) 0.024(3) -0.009(3) 0.003(2) -0.003(2)
C52 0.029(4) 0.022(4) 0.020(4) -0.002(3) -0.004(3) -0.004(3)
C53 0.028(4) 0.027(4) 0.025(4) -0.008(3) -0.007(3) -0.003(3)
C54 0.036(4) 0.023(4) 0.030(4) -0.008(4) -0.009(3) 0.000(3)
C55 0.047(5) 0.020(4) 0.034(5) -0.007(4) -0.012(3) -0.005(3)
C56 0.036(4) 0.031(5) 0.027(4) -0.004(4) 0.001(3) -0.014(3)
C57 0.037(4) 0.024(4) 0.017(4) -0.001(3) -0.001(3) -0.007(3)
C58 0.025(4) 0.023(4) 0.044(5) -0.002(4) -0.004(3) -0.001(3)
C59 0.059(6) 0.051(6) 0.046(6) -0.014(5) 0.017(4) -0.012(4)
C60 0.035(5) 0.087(9) 0.071(7) -0.033(6) 0.009(4) -0.027(5)
C61 0.040(4) 0.024(4) 0.033(5) -0.008(4) 0.010(3) -0.010(3)
C62 0.025(4) 0.044(5) 0.054(6) -0.021(4) 0.007(3) -0.007(3)
C63 0.065(6) 0.044(6) 0.054(6) -0.009(5) 0.031(5) -0.014(4)
C64 0.027(4) 0.011(4) 0.027(4) -0.001(3) -0.003(3) -0.002(3)
C65 0.025(4) 0.030(4) 0.035(4) -0.008(4) 0.000(3) -0.009(3)
C66 0.044(5) 0.032(5) 0.036(5) -0.001(4) 0.003(3) -0.020(4)
C67 0.046(5) 0.022(5) 0.034(5) 0.004(4) -0.006(3) -0.006(3)
C68 0.025(4) 0.026(5) 0.040(5) -0.012(4) -0.009(3) 0.008(3)
C69 0.027(4) 0.023(4) 0.021(4) -0.005(3) -0.001(3) -0.003(3)
C70 0.023(4) 0.037(5) 0.041(5) 0.007(4) -0.009(3) -0.011(3)
C71 0.023(10) 0.032(15) 0.08(3) -0.013(15) -0.004(13) -0.016(9)
C72 0.025(13) 0.034(15) 0.06(2) -0.001(14) -0.001(12) -0.009(9)
C73 0.038(11) 0.06(2) 0.07(2) -0.022(18) 0.001(12) -0.028(12)
C74 0.018(10) 0.07(2) 0.049(17) -0.022(15) 0.007(10) -0.004(11)
C75 0.019(4) 0.029(4) 0.044(5) -0.008(4) 0.008(3) -0.004(3)
C76 0.037(5) 0.075(7) 0.045(5) -0.033(5) 0.016(4) -0.015(4)
C77 0.036(5) 0.057(6) 0.053(6) -0.026(5) 0.019(4) -0.027(4)
C78 0.055(5) 0.034(5) 0.015(4) -0.001(4) 0.003(3) -0.005(4)
C79 0.049(5) 0.043(6) 0.022(4) -0.001(4) 0.009(3) 0.001(4)
C80 0.072(7) 0.058(7) 0.029(5) 0.000(5) 0.014(4) -0.003(5)
C81 0.065(7) 0.054(7) 0.033(5) -0.004(5) 0.021(4) 0.002(5)
C82 0.088(8) 0.041(6) 0.042(6) -0.015(5) 0.010(5) -0.009(5)
C83 0.062(6) 0.049(6) 0.024(5) -0.004(4) 0.005(4) -0.003(4)
C84 0.041(5) 0.077(8) 0.037(5) -0.014(5) 0.005(4) -0.007(5)
C85 0.046(7) 0.021(7) 0.032(8) -0.011(6) -0.002(5) -0.015(6)
C86 0.043(7) 0.029(8) 0.030(8) -0.012(6) -0.003(5) -0.012(6)
C87 0.052(7) 0.041(8) 0.040(9) -0.004(7) -0.013(6) -0.015(6)
C88 0.055(8) 0.037(8) 0.047(8) -0.003(7) -0.014(7) -0.011(7)
C89 0.059(8) 0.031(8) 0.040(8) -0.004(7) -0.013(6) -0.013(7)
C90 0.053(8) 0.026(7) 0.035(8) -0.008(7) -0.003(6) -0.011(7)
C91 0.039(9) 0.050(11) 0.037(9) -0.011(7) 0.002(6) -0.009(7)
C92 0.036(4) 0.037(5) 0.020(4) -0.009(3) 0.001(3) -0.012(3)
C93 0.039(6) 0.033(7) 0.022(6) -0.013(5) -0.003(5) -0.013(6)
C94 0.041(7) 0.047(8) 0.045(8) -0.020(7) -0.015(6) -0.008(6)
C95 0.040(7) 0.046(8) 0.047(8) -0.029(7) -0.010(6) 0.002(6)
C96 0.039(7) 0.054(9) 0.042(8) -0.029(7) -0.002(6) -0.006(6)
C97 0.037(6) 0.050(8) 0.033(7) -0.014(7) 0.004(5) -0.013(6)
C98 0.064(10) 0.037(10) 0.033(9) 0.001(8) 0.008(7) -0.011(8)

_geom_special_details            
;
 All esds (except the esd in the dihedral angle between two l.s. planes)
 are estimated using the full covariance matrix.  The cell esds are taken
 into account individually in the estimation of esds in distances, angles
 and torsion angles; correlations between esds in cell parameters are only
 used when they are defined by crystal symmetry.  An approximate (isotropic)
 treatment of cell esds is used for estimating esds involving l.s. planes.
;
loop_
_geom_bond_atom_site_label_1
_geom_bond_atom_site_label_2
_geom_bond_distance
_geom_bond_site_symmetry_2
_geom_bond_publ_flag
B1 Au1 2.083(8) . ?
B1 C28 1.580(11) . ?
B1 C35 1.49(3) . ?
B1 C42 1.63(3) . ?
Au1 C1 2.104(7) . ?
C1 N1 1.360(9) . ?
C1 N2 1.354(9) . ?
N1 C2 1.404(9) . ?
N1 C4 1.446(9) . ?
C2 C3 1.343(10) . ?
C3 N2 1.399(9) . ?
N2 C16 1.438(9) . ?
C4 C5 1.420(10) . ?
C4 C9 1.402(10) . ?
C5 C6 1.372(11) . ?
C5 C10 1.521(10) . ?
C6 C7 1.375(11) . ?
C7 C8 1.394(12) . ?
C8 C9 1.381(11) . ?
C9 C13 1.521(10) . ?
C10 C11 1.504(12) . ?
C10 C12 1.540(11) . ?
C13 C14 1.518(12) . ?
C13 C15 1.533(12) . ?
C16 C17 1.395(11) . ?
C16 C21 1.416(10) . ?
C17 C18 1.400(11) . ?
C17 C22 1.542(10) . ?
C18 C19 1.361(12) . ?
C19 C20 1.389(12) . ?
C20 C21 1.385(11) . ?
C21 C25 1.521(11) . ?
C22 C23 1.538(12) . ?
C22 C24 1.524(12) . ?
C25 C26 1.529(10) . ?
C25 C27 1.539(12) . ?
C28 C29 1.391(12) . ?
C28 C33 1.474(14) . ?
C29 C30 1.444(14) . ?
C29 C34 1.439(15) . ?
C30 C31 1.343(16) . ?
C31 C32 1.401(15) . ?
C32 C33 1.363(14) . ?
C35 C36 1.45(3) . ?
C35 C40 1.44(3) . ?
C36 C37 1.43(3) . ?
C36 C41 1.47(3) . ?
C37 C38 1.39(4) . ?
C38 C39 1.31(4) . ?
C39 C40 1.38(3) . ?
C42 C43 1.37(3) . ?
C42 C47 1.41(3) . ?
C43 C44 1.41(3) . ?
C43 C48 1.57(2) . ?
C44 C45 1.38(4) . ?
C45 C46 1.36(3) . ?
C46 C47 1.40(3) . ?
B2 Au2 2.068(9) . ?
B2 C78 1.613(10) . ?
B2 C85 1.619(12) . ?
B2 C92 1.603(11) . ?
Au2 C49 2.095(7) . ?
C49 N3 1.367(9) . ?
C49 N4 1.368(9) . ?
N3 C50 1.389(9) . ?
N3 C52 1.433(9) . ?
C50 C51 1.350(10) . ?
C51 N4 1.390(9) . ?
N4 C64 1.432(9) . ?
C52 C53 1.403(11) . ?
C52 C57 1.413(10) . ?
C53 C54 1.394(11) . ?
C53 C58 1.525(11) . ?
C54 C55 1.377(12) . ?
C55 C56 1.387(12) . ?
C56 C57 1.395(11) . ?
C57 C61 1.530(11) . ?
C58 C59 1.517(12) . ?
C58 C60 1.545(12) . ?
C61 C62 1.532(12) . ?
C61 C63 1.521(11) . ?
C64 C65 1.414(10) . ?
C64 C69 1.413(10) . ?
C65 C66 1.364(11) . ?
C65 C70 1.528(10) . ?
C66 C67 1.394(12) . ?
C67 C68 1.401(12) . ?
C68 C69 1.359(11) . ?
C69 C75 1.535(10) . ?
C70 C71 1.61(3) . ?
C70 C72 1.39(4) . ?
C70 C73 1.43(3) . ?
C70 C74 1.61(3) . ?
C75 C76 1.521(11) . ?
C75 C77 1.525(12) . ?
C78 C79 1.3900 . ?
C78 C83 1.3900 . ?
C79 C80 1.3900 . ?
C79 C84 1.494(12) . ?
C80 C81 1.3900 . ?
C81 C82 1.3900 . ?
C82 C83 1.3900 . ?
C85 C86 1.3900 . ?
C85 C90 1.3900 . ?
C86 C87 1.3900 . ?
C86 C91 1.54(2) . ?
C87 C88 1.3900 . ?
C88 C89 1.3900 . ?
C89 C90 1.3900 . ?
C92 C93 1.3900 . ?
C92 C97 1.3900 . ?
C93 C94 1.3900 . ?
C93 C98 1.56(2) . ?
C94 C95 1.3900 . ?
C95 C96 1.3900 . ?
C96 C97 1.3900 . ?

loop_
_geom_angle_atom_site_label_1
_geom_angle_atom_site_label_2
_geom_angle_atom_site_label_3
_geom_angle
_geom_angle_site_symmetry_1
_geom_angle_site_symmetry_3
_geom_angle_publ_flag
C28 B1 Au1 122.7(6) . . ?
C28 B1 C42 120.6(10) . . ?
C35 B1 Au1 127.3(9) . . ?
C35 B1 C28 109.9(10) . . ?
C42 B1 Au1 116.3(9) . . ?
B1 Au1 C1 177.7(3) . . ?
N1 C1 Au1 128.4(5) . . ?
N2 C1 Au1 127.3(5) . . ?
N2 C1 N1 104.4(6) . . ?
C1 N1 C2 111.3(6) . . ?
C1 N1 C4 124.9(6) . . ?
C2 N1 C4 123.4(6) . . ?
C3 C2 N1 106.1(6) . . ?
C2 C3 N2 107.1(6) . . ?
C1 N2 C3 111.1(6) . . ?
C1 N2 C16 125.5(6) . . ?
C3 N2 C16 123.4(6) . . ?
C5 C4 N1 119.7(6) . . ?
C9 C4 N1 117.7(6) . . ?
C9 C4 C5 122.6(7) . . ?
C4 C5 C10 119.9(7) . . ?
C6 C5 C4 116.6(6) . . ?
C6 C5 C10 123.5(6) . . ?
C5 C6 C7 122.1(7) . . ?
C6 C7 C8 120.3(8) . . ?
C9 C8 C7 120.6(7) . . ?
C4 C9 C13 121.6(7) . . ?
C8 C9 C4 117.6(6) . . ?
C8 C9 C13 120.6(6) . . ?
C5 C10 C12 111.8(6) . . ?
C11 C10 C5 110.6(7) . . ?
C11 C10 C12 110.6(7) . . ?
C9 C13 C15 112.1(7) . . ?
C14 C13 C9 110.9(7) . . ?
C14 C13 C15 111.8(8) . . ?
C17 C16 N2 118.7(6) . . ?
C17 C16 C21 123.0(7) . . ?
C21 C16 N2 118.1(6) . . ?
C16 C17 C18 117.0(7) . . ?
C16 C17 C22 121.6(7) . . ?
C18 C17 C22 121.3(7) . . ?
C19 C18 C17 121.3(7) . . ?
C18 C19 C20 120.7(7) . . ?
C21 C20 C19 121.2(7) . . ?
C16 C21 C25 120.9(7) . . ?
C20 C21 C16 116.7(7) . . ?
C20 C21 C25 122.3(7) . . ?
C23 C22 C17 109.7(7) . . ?
C24 C22 C17 112.4(7) . . ?
C24 C22 C23 111.8(7) . . ?
C21 C25 C26 113.2(7) . . ?
C21 C25 C27 111.2(7) . . ?
C26 C25 C27 110.5(8) . . ?
C29 C28 B1 127.2(8) . . ?
C29 C28 C33 116.8(8) . . ?
C33 C28 B1 115.9(8) . . ?
C28 C29 C30 119.4(10) . . ?
C28 C29 C34 121.5(9) . . ?
C34 C29 C30 119.1(9) . . ?
C31 C30 C29 120.5(10) . . ?
C30 C31 C32 123.1(10) . . ?
C33 C32 C31 117.5(10) . . ?
C32 C33 C28 122.8(10) . . ?
C36 C35 B1 124.2(18) . . ?
C40 C35 B1 119.2(16) . . ?
C40 C35 C36 117(2) . . ?
C35 C36 C41 121.0(18) . . ?
C37 C36 C35 117(2) . . ?
C37 C36 C41 121.8(18) . . ?
C38 C37 C36 122(2) . . ?
C39 C38 C37 121(2) . . ?
C38 C39 C40 121(2) . . ?
C39 C40 C35 122(2) . . ?
C43 C42 B1 123.0(18) . . ?
C43 C42 C47 121(3) . . ?
C47 C42 B1 116.0(18) . . ?
C42 C43 C44 119(2) . . ?
C42 C43 C48 124.3(18) . . ?
C44 C43 C48 116.2(17) . . ?
C45 C44 C43 120(2) . . ?
C46 C45 C44 119(2) . . ?
C45 C46 C47 123.2(19) . . ?
C46 C47 C42 117(2) . . ?
C78 B2 Au2 124.5(5) . . ?
C78 B2 C85 110.5(8) . . ?
C85 B2 Au2 125.0(8) . . ?
C92 B2 Au2 118.3(8) . . ?
C92 B2 C78 117.0(9) . . ?
B2 Au2 C49 179.4(3) . . ?
N3 C49 Au2 127.6(5) . . ?
N3 C49 N4 103.6(6) . . ?
N4 C49 Au2 128.8(5) . . ?
C49 N3 C50 111.4(6) . . ?
C49 N3 C52 124.2(6) . . ?
C50 N3 C52 124.4(6) . . ?
C51 C50 N3 106.9(6) . . ?
C50 C51 N4 106.5(6) . . ?
C49 N4 C51 111.6(6) . . ?
C49 N4 C64 124.5(6) . . ?
C51 N4 C64 124.0(6) . . ?
C53 C52 N3 119.6(6) . . ?
C53 C52 C57 122.6(7) . . ?
C57 C52 N3 117.7(6) . . ?
C52 C53 C58 121.3(7) . . ?
C54 C53 C52 117.5(7) . . ?
C54 C53 C58 121.3(7) . . ?
C55 C54 C53 120.9(7) . . ?
C54 C55 C56 121.0(8) . . ?
C55 C56 C57 120.7(7) . . ?
C52 C57 C61 121.2(7) . . ?
C56 C57 C52 117.2(7) . . ?
C56 C57 C61 121.5(7) . . ?
C53 C58 C60 111.0(7) . . ?
C59 C58 C53 113.7(7) . . ?
C59 C58 C60 110.3(7) . . ?
C57 C61 C62 109.6(7) . . ?
C63 C61 C57 113.2(7) . . ?
C63 C61 C62 110.4(7) . . ?
C65 C64 N4 119.3(6) . . ?
C69 C64 N4 119.8(6) . . ?
C69 C64 C65 120.9(7) . . ?
C64 C65 C70 119.8(7) . . ?
C66 C65 C64 118.3(7) . . ?
C66 C65 C70 121.8(7) . . ?
C65 C66 C67 122.2(7) . . ?
C66 C67 C68 117.9(8) . . ?
C69 C68 C67 122.5(7) . . ?
C64 C69 C75 119.7(7) . . ?
C68 C69 C64 118.1(7) . . ?
C68 C69 C75 122.1(7) . . ?
C65 C70 C71 108.5(12) . . ?
C65 C70 C74 110.6(12) . . ?
C72 C70 C65 112.6(14) . . ?
C72 C70 C71 113.0(16) . . ?
C73 C70 C65 115.8(14) . . ?
C73 C70 C74 112.1(15) . . ?
C76 C75 C69 110.3(7) . . ?
C76 C75 C77 110.4(7) . . ?
C77 C75 C69 109.5(7) . . ?
C79 C78 B2 123.6(5) . . ?
C79 C78 C83 120.0 . . ?
C83 C78 B2 116.2(5) . . ?
C78 C79 C84 122.0(5) . . ?
C80 C79 C78 120.0 . . ?
C80 C79 C84 117.9(5) . . ?
C81 C80 C79 120.0 . . ?
C80 C81 C82 120.0 . . ?
C81 C82 C83 120.0 . . ?
C82 C83 C78 120.0 . . ?
C86 C85 B2 123.6(8) . . ?
C86 C85 C90 120.0 . . ?
C90 C85 B2 116.1(8) . . ?
C85 C86 C91 123.7(10) . . ?
C87 C86 C85 120.0 . . ?
C87 C86 C91 115.9(10) . . ?
C88 C87 C86 120.0 . . ?
C87 C88 C89 120.0 . . ?
C90 C89 C88 120.0 . . ?
C89 C90 C85 120.0 . . ?
C93 C92 B2 123.5(8) . . ?
C93 C92 C97 120.0 . . ?
C97 C92 B2 116.5(8) . . ?
C92 C93 C94 120.0 . . ?
C92 C93 C98 123.9(11) . . ?
C94 C93 C98 116.1(11) . . ?
C93 C94 C95 120.0 . . ?
C96 C95 C94 120.0 . . ?
C97 C96 C95 120.0 . . ?
C96 C97 C92 120.0 . . ?

_shelx_res_file                  
;
TITL 052-05-090-aub_twin1_hklf4_a.res in P-1
    052-05-090-aub_twin1_hklf4.res
    created by SHELXL-2018/3 at 16:33:10 on 30-Jul-2020
REM Old TITL 052-05-090-AuB_twin1_hklf4 in P1
REM SHELXT solution in P-1: R1 0.143, Rweak 0.005, Alpha 0.053
REM <I/s> 0.000 for 0 systematic absences, Orientation as input
REM Formula found by SHELXT: C115 B3 N30 Au2
CELL 0.71073 10.571354 18.182776 20.589005 72.8376 89.2156 74.717
ZERR 4 0.000277 0.00064 0.000857 0.0034 0.0027 0.0026
LATT 1
SFAC C H Au B N
UNIT 164 200 4 4 8
SIMU 0.01 0.02 2 C35 C36 C37 C38 C39 C40 C41
SIMU 0.01 0.02 2 C42 C43 C44 C45 C46 C47 C48
SIMU 0.01 0.02 2 C85 C86 C87 C88 C89 C90 C91
SIMU 0.01 0.02 2 C92 C93 C94 C95 C96 C97 C98
RIGU C35 C36 C37 C38 C39 C40 C41
RIGU C42 C43 C44 C45 C46 C47 C48
RIGU C85 C86 C87 C88 C89 C90 C91
RIGU C92 C93 C94 C95 C96 C97 C98
EADP B1 C42
EADP B2 C92

L.S. 4 0 0
PLAN  2
SIZE 0.053 0.084 0.13
TEMP -180
BOND
list 4
acta
fmap 2 53
SHEL 999 0.83
REM <olex2.extras>
REM <HklSrc "%.\\052-05-090-AuB_twin1_hklf5.hkl">
REM </olex2.extras>

WGHT    0.094900    0.797000
BASF   0.46132
FVAR       0.23478   0.49839   0.48669   0.46871
B1    4    0.884203    0.219707    0.771663    11.00000    0.03754    0.02009 =
         0.02202   -0.00877    0.00257   -0.00492
AU1   3    0.816167    0.247026    0.859455    11.00000    0.02404    0.02172 =
         0.01963   -0.00597    0.00169   -0.00562
C1    1    0.755233    0.274141    0.949392    11.00000    0.02079    0.01723 =
         0.01984   -0.00799    0.00347   -0.00516
N1    5    0.699044    0.346989    0.957540    11.00000    0.02009    0.01740 =
         0.02114   -0.00352    0.00322   -0.00383
C2    1    0.673148    0.340365    1.025815    11.00000    0.02740    0.02122 =
         0.02573   -0.00813    0.00622   -0.00478
AFIX  43
H2    2    0.634206    0.382711    1.044049    11.00000   -1.20000
AFIX   0
C3    1    0.714574    0.262044    1.060132    11.00000    0.03791    0.01975 =
         0.01713   -0.00235    0.00685   -0.00370
AFIX  43
H3    2    0.709738    0.238194    1.107499    11.00000   -1.20000
AFIX   0
N2    5    0.766178    0.222232    1.012958    11.00000    0.02175    0.01892 =
         0.02207   -0.00458   -0.00039   -0.00271
C4    1    0.656501    0.421012    0.902543    11.00000    0.01928    0.02059 =
         0.02751   -0.00772    0.00008   -0.00467
C5    1    0.750787    0.460238    0.870488    11.00000    0.01877    0.02676 =
         0.03637   -0.01394    0.00110   -0.00636
C6    1    0.703093    0.532231    0.821073    11.00000    0.03517    0.02278 =
         0.03009   -0.00462    0.00707   -0.01301
AFIX  43
H6    2    0.763395    0.559986    0.798314    11.00000   -1.20000
AFIX   0
C7    1    0.570875    0.565491    0.803434    11.00000    0.03257    0.01793 =
         0.04073   -0.00100   -0.00148   -0.00164
AFIX  43
H7    2    0.541226    0.616046    0.769724    11.00000   -1.20000
AFIX   0
C8    1    0.480108    0.525386    0.834779    11.00000    0.02044    0.03140 =
         0.04496   -0.00943   -0.00364   -0.00088
AFIX  43
H8    2    0.389038    0.548520    0.821788    11.00000   -1.20000
AFIX   0
C9    1    0.521294    0.452348    0.884534    11.00000    0.02482    0.02142 =
         0.02280   -0.00154    0.00078   -0.00707
C10   1    0.896227    0.422377    0.892005    11.00000    0.02069    0.02782 =
         0.03744   -0.00617   -0.00173   -0.00766
AFIX  13
H10   2    0.912122    0.362971    0.905975    11.00000   -1.20000
AFIX   0
C11   1    0.933704    0.444502    0.952458    11.00000    0.03016    0.07875 =
         0.04391   -0.02915   -0.00115   -0.01100
AFIX 137
H11A  2    0.920799    0.502471    0.939713    11.00000   -1.50000
H11B  2    1.026241    0.417065    0.967334    11.00000   -1.50000
H11C  2    0.878498    0.428390    0.989726    11.00000   -1.50000
AFIX   0
C12   1    0.983097    0.445846    0.832982    11.00000    0.02784    0.07072 =
         0.03999   -0.02409    0.00656   -0.01075
AFIX 137
H12A  2    0.955471    0.432625    0.793563    11.00000   -1.50000
H12B  2    1.075140    0.416410    0.847311    11.00000   -1.50000
H12C  2    0.973954    0.503434    0.820516    11.00000   -1.50000
AFIX   0
C13   1    0.423669    0.405179    0.914221    11.00000    0.02350    0.02986 =
         0.04043   -0.00667    0.00196   -0.00963
AFIX  13
H13   2    0.470841    0.359164    0.953735    11.00000   -1.20000
AFIX   0
C14   1    0.379172    0.370501    0.862800    11.00000    0.04715    0.05596 =
         0.05623   -0.02123    0.01200   -0.03209
AFIX 137
H14A  2    0.332588    0.414104    0.823164    11.00000   -1.50000
H14B  2    0.320204    0.338007    0.883779    11.00000   -1.50000
H14C  2    0.455991    0.337001    0.848256    11.00000   -1.50000
AFIX   0
C15   1    0.306946    0.454899    0.941577    11.00000    0.04262    0.05599 =
         0.08555   -0.02246    0.03248   -0.02011
AFIX 137
H15A  2    0.339343    0.474798    0.975601    11.00000   -1.50000
H15B  2    0.249418    0.421446    0.962675    11.00000   -1.50000
H15C  2    0.257468    0.500237    0.903941    11.00000   -1.50000
AFIX   0
C16   1    0.819354    0.136889    1.030721    11.00000    0.02819    0.01785 =
         0.02223    0.00048    0.00388   -0.00190
C17   1    0.742931    0.091676    1.015108    11.00000    0.03040    0.02172 =
         0.02706   -0.00245    0.00601   -0.00786
C18   1    0.794300    0.008425    1.037456    11.00000    0.04068    0.02821 =
         0.03548   -0.00843    0.01403   -0.01428
AFIX  43
H18   2    0.745422   -0.024271    1.027292    11.00000   -1.20000
AFIX   0
C19   1    0.912876   -0.026573    1.073450    11.00000    0.04426    0.01578 =
         0.02861   -0.00213    0.01018    0.00065
AFIX  43
H19   2    0.944470   -0.083237    1.089051    11.00000   -1.20000
AFIX   0
C20   1    0.988202    0.019614    1.087631    11.00000    0.03035    0.02724 =
         0.02751   -0.00332   -0.00087    0.00223
AFIX  43
H20   2    1.071654   -0.005996    1.111869    11.00000   -1.20000
AFIX   0
C21   1    0.943951    0.102322    1.067101    11.00000    0.02901    0.02569 =
         0.02328   -0.00449    0.00258   -0.00179
C22   1    0.608115    0.131374    0.974772    11.00000    0.02857    0.03364 =
         0.03978   -0.00306    0.00097   -0.01473
AFIX  13
H22   2    0.608201    0.186710    0.947022    11.00000   -1.20000
AFIX   0
C23   1    0.498889    0.138967    1.024465    11.00000    0.03371    0.08870 =
         0.05511   -0.03590    0.00910   -0.01547
AFIX 137
H23A  2    0.495043    0.085507    1.051779    11.00000   -1.50000
H23B  2    0.414271    0.168097    0.998646    11.00000   -1.50000
H23C  2    0.517767    0.168135    1.054630    11.00000   -1.50000
AFIX   0
C24   1    0.582799    0.087578    0.925689    11.00000    0.06503    0.04694 =
         0.04083   -0.00888   -0.00981   -0.01437
AFIX 137
H24A  2    0.655831    0.082148    0.896060    11.00000   -1.50000
H24B  2    0.500815    0.118038    0.897805    11.00000   -1.50000
H24C  2    0.575469    0.034381    0.951632    11.00000   -1.50000
AFIX   0
C25   1    1.026980    0.154478    1.079020    11.00000    0.03635    0.02928 =
         0.03586   -0.01239   -0.01132   -0.00029
AFIX  13
H25   2    0.966075    0.200957    1.089906    11.00000   -1.20000
AFIX   0
C26   1    1.129262    0.111675    1.139260    11.00000    0.06316    0.04753 =
         0.05471   -0.00433   -0.03276   -0.01016
AFIX 137
H26A  2    1.085732    0.090037    1.180005    11.00000   -1.50000
H26B  2    1.173162    0.149654    1.147444    11.00000   -1.50000
H26C  2    1.194468    0.067891    1.128952    11.00000   -1.50000
AFIX   0
C27   1    1.093108    0.188373    1.014157    11.00000    0.03382    0.03769 =
         0.04368   -0.02143    0.00638   -0.01134
AFIX 137
H27A  2    1.158226    0.144636    1.003736    11.00000   -1.50000
H27B  2    1.136813    0.226875    1.021439    11.00000   -1.50000
H27C  2    1.026401    0.215194    0.975988    11.00000   -1.50000
AFIX   0
C28   1    0.833956    0.160551    0.742383    11.00000    0.06770    0.03103 =
         0.02493   -0.00846   -0.00070   -0.01925
C29   1    0.705062    0.156814    0.736439    11.00000    0.05571    0.05349 =
         0.03731   -0.00381   -0.00812   -0.02153
C30   1    0.678714    0.095033    0.712307    11.00000    0.09003    0.05401 =
         0.03072   -0.00037   -0.01361   -0.03141
AFIX  43
H30   2    0.590729    0.092761    0.707366    11.00000   -1.20000
AFIX   0
C31   1    0.777729    0.040742    0.696793    11.00000    0.09518    0.04783 =
         0.03648   -0.00166   -0.01831   -0.02700
AFIX  43
H31   2    0.757310    0.000400    0.681633    11.00000   -1.20000
AFIX   0
C32   1    0.909676    0.040825    0.701919    11.00000    0.10708    0.04681 =
         0.03146   -0.01849    0.00575   -0.01147
AFIX  43
H32   2    0.977820    0.001324    0.691053    11.00000   -1.20000
AFIX   0
C33   1    0.936580    0.099720    0.723087    11.00000    0.08739    0.04428 =
         0.02646   -0.00567   -0.00394   -0.02204
AFIX  43
H33   2    1.025269    0.101659    0.725514    11.00000   -1.20000
AFIX   0
C34   1    0.596620    0.215165    0.751149    11.00000    0.05414    0.06705 =
         0.03349   -0.00833   -0.00005   -0.03233
AFIX 137
H34A  2    0.614620    0.220436    0.795888    11.00000   -1.50000
H34B  2    0.516221    0.197906    0.751399    11.00000   -1.50000
H34C  2    0.585161    0.266892    0.716178    11.00000   -1.50000
AFIX   0
PART 1
C35   1    0.976705    0.254710    0.725016    21.00000    0.02827    0.02817 =
         0.03857   -0.01867    0.01273   -0.00791
C36   1    1.101221    0.261107    0.747462    21.00000    0.03131    0.03508 =
         0.04011   -0.02339    0.01180   -0.01368
C37   1    1.172171    0.303259    0.697044    21.00000    0.04516    0.03069 =
         0.05027   -0.01637    0.01674   -0.01463
AFIX  43
H37   2    1.252618    0.310364    0.710525    21.00000   -1.20000
AFIX   0
C38   1    1.126608    0.334232    0.628648    21.00000    0.05658    0.03785 =
         0.04912   -0.00878    0.01472   -0.01361
AFIX  43
H38   2    1.173611    0.364695    0.596950    21.00000   -1.20000
AFIX   0
C39   1    1.020089    0.322033    0.607366    21.00000    0.05703    0.04073 =
         0.04136   -0.01192    0.01452   -0.00988
AFIX  43
H39   2    0.995334    0.339786    0.559942    21.00000   -1.20000
AFIX   0
C40   1    0.942770    0.283778    0.652572    21.00000    0.04421    0.03478 =
         0.03923   -0.02237    0.01191   -0.00574
AFIX  43
H40   2    0.865431    0.276472    0.635488    21.00000   -1.20000
AFIX   0
C41   1    1.149304    0.228411    0.819855    21.00000    0.04506    0.04606 =
         0.05032   -0.01346    0.00301   -0.01515
AFIX 137
H41A  2    1.077860    0.243961    0.848079    21.00000   -1.50000
H41B  2    1.222224    0.249583    0.827300    21.00000   -1.50000
H41C  2    1.179802    0.169948    0.832327    21.00000   -1.50000
AFIX   0
PART 0
PART 2
C42   1    1.005225    0.255100    0.738436   -21.00000    0.03754    0.02009 =
         0.02202   -0.00877    0.00257   -0.00492
C43   1    1.008384    0.290393    0.669908   -21.00000    0.03016    0.02382 =
         0.02782   -0.00974    0.00476   -0.00337
C44   1    1.120422    0.315098    0.644920   -21.00000    0.04100    0.03531 =
         0.04419   -0.01029    0.01431   -0.01147
AFIX  43
H44   2    1.124988    0.337244    0.597278   -21.00000   -1.20000
AFIX   0
C45   1    1.223391    0.307259    0.689325   -21.00000    0.03827    0.04037 =
         0.05225   -0.01472    0.01667   -0.01798
AFIX  43
H45   2    1.297435    0.325599    0.672855   -21.00000   -1.20000
AFIX   0
C46   1    1.216572    0.272729    0.757134   -21.00000    0.04022    0.05345 =
         0.04318   -0.02862    0.00953   -0.01642
AFIX  43
H46   2    1.290131    0.264062    0.787148   -21.00000   -1.20000
AFIX   0
C47   1    1.106674    0.249400    0.784769   -21.00000    0.04089    0.04355 =
         0.02484   -0.01629    0.00755   -0.01196
AFIX  43
H47   2    1.100693    0.230560    0.832620   -21.00000   -1.20000
AFIX   0
C48   1    0.898425    0.300771    0.615099   -21.00000    0.04695    0.02718 =
         0.02629   -0.00110   -0.00694   -0.00767
AFIX 137
H48A  2    0.915010    0.252137    0.601221   -21.00000   -1.50000
H48B  2    0.898901    0.346415    0.575326   -21.00000   -1.50000
H48C  2    0.812586    0.310254    0.634469   -21.00000   -1.50000
AFIX   0

PART 0
B2    4    0.587737    0.784396    0.726088    11.00000    0.03614    0.03733 =
         0.01964   -0.00856    0.00143   -0.01222
AU2   3    0.547830    0.753958    0.640916    11.00000    0.02534    0.02161 =
         0.01987   -0.00516    0.00071   -0.00388
C49   1    0.507204    0.724295    0.554026    11.00000    0.01880    0.02179 =
         0.02190   -0.00247    0.00167   -0.00481
N3    5    0.464208    0.775173    0.490171    11.00000    0.02077    0.01702 =
         0.02215   -0.00335   -0.00354   -0.00115
C50   1    0.444855    0.733985    0.445743    11.00000    0.02834    0.02846 =
         0.01994   -0.00534   -0.00320   -0.00633
AFIX  43
H50   2    0.413772    0.756692    0.399137    11.00000   -1.20000
AFIX   0
C51   1    0.478636    0.655557    0.481422    11.00000    0.03013    0.02742 =
         0.02411   -0.01157    0.00144   -0.00810
AFIX  43
H51   2    0.477136    0.612330    0.464720    11.00000   -1.20000
AFIX   0
N4    5    0.516059    0.650456    0.547421    11.00000    0.02121    0.02034 =
         0.02358   -0.00916    0.00281   -0.00265
C52   1    0.440335    0.860316    0.471792    11.00000    0.02940    0.02227 =
         0.01956   -0.00226   -0.00426   -0.00374
C53   1    0.323389    0.906567    0.488629    11.00000    0.02774    0.02706 =
         0.02466   -0.00827   -0.00706   -0.00271
C54   1    0.300241    0.989471    0.465463    11.00000    0.03555    0.02296 =
         0.02989   -0.00828   -0.00889   -0.00012
AFIX  43
H54   2    0.221952    1.022495    0.475996    11.00000   -1.20000
AFIX   0
C55   1    0.389345    1.024142    0.427512    11.00000    0.04655    0.01987 =
         0.03424   -0.00723   -0.01190   -0.00452
AFIX  43
H55   2    0.370395    1.080778    0.411139    11.00000   -1.20000
AFIX   0
C56   1    0.506291    0.977672    0.412826    11.00000    0.03598    0.03079 =
         0.02735   -0.00447    0.00095   -0.01374
AFIX  43
H56   2    0.567597    1.002787    0.387773    11.00000   -1.20000
AFIX   0
C57   1    0.534777    0.894442    0.434474    11.00000    0.03710    0.02409 =
         0.01669   -0.00109   -0.00091   -0.00736
C58   1    0.224960    0.867653    0.530338    11.00000    0.02462    0.02267 =
         0.04441   -0.00165   -0.00394   -0.00086
AFIX  13
H58   2    0.275425    0.813281    0.559274    11.00000   -1.20000
AFIX   0
C59   1    0.155099    0.912335    0.577988    11.00000    0.05917    0.05132 =
         0.04612   -0.01412    0.01667   -0.01204
AFIX 137
H59A  2    0.220089    0.915872    0.609614    11.00000   -1.50000
H59B  2    0.094947    0.883676    0.603805    11.00000   -1.50000
H59C  2    0.105139    0.966316    0.551322    11.00000   -1.50000
AFIX   0
C60   1    0.123729    0.855885    0.483614    11.00000    0.03507    0.08698 =
         0.07140   -0.03251    0.00879   -0.02695
AFIX 137
H60A  2    0.076185    0.907895    0.452345    11.00000   -1.50000
H60B  2    0.061305    0.831209    0.511517    11.00000   -1.50000
H60C  2    0.169483    0.821085    0.457342    11.00000   -1.50000
AFIX   0
C61   1    0.665184    0.841920    0.420984    11.00000    0.03989    0.02402 =
         0.03276   -0.00815    0.01016   -0.00985
AFIX  13
H61   2    0.648180    0.792710    0.414912    11.00000   -1.20000
AFIX   0
C62   1    0.762803    0.815943    0.483089    11.00000    0.02529    0.04421 =
         0.05392   -0.02064    0.00694   -0.00714
AFIX 137
H62A  2    0.791824    0.861884    0.485982    11.00000   -1.50000
H62B  2    0.838984    0.773779    0.478504    11.00000   -1.50000
H62C  2    0.720062    0.795546    0.524520    11.00000   -1.50000
AFIX   0
C63   1    0.724318    0.882377    0.357037    11.00000    0.06478    0.04395 =
         0.05385   -0.00921    0.03142   -0.01364
AFIX 137
H63A  2    0.661031    0.898456    0.317721    11.00000   -1.50000
H63B  2    0.804824    0.844987    0.349771    11.00000   -1.50000
H63C  2    0.745200    0.929756    0.362420    11.00000   -1.50000
AFIX   0
C64   1    0.558250    0.576837    0.601576    11.00000    0.02708    0.01133 =
         0.02726   -0.00114   -0.00324   -0.00227
C65   1    0.463849    0.537730    0.632688    11.00000    0.02500    0.03027 =
         0.03530   -0.00816   -0.00003   -0.00876
C66   1    0.506665    0.466071    0.682218    11.00000    0.04437    0.03230 =
         0.03578   -0.00104    0.00348   -0.01960
AFIX  43
H66   2    0.443899    0.439392    0.703385    11.00000   -1.20000
AFIX   0
C67   1    0.639437    0.430661    0.702828    11.00000    0.04620    0.02244 =
         0.03378    0.00444   -0.00566   -0.00620
AFIX  43
H67   2    0.667500    0.380542    0.737232    11.00000   -1.20000
AFIX   0
C68   1    0.730213    0.471302    0.671212    11.00000    0.02508    0.02646 =
         0.04021   -0.01195   -0.00882    0.00822
AFIX  43
H68   2    0.821032    0.447665    0.684638    11.00000   -1.20000
AFIX   0
C69   1    0.693336    0.543230    0.622081    11.00000    0.02726    0.02316 =
         0.02090   -0.00456   -0.00074   -0.00324
C70   1    0.317707    0.577788    0.612717    11.00000    0.02311    0.03746 =
         0.04090    0.00737   -0.00873   -0.01055
PART 5
AFIX  13
H70   2    0.309506    0.611920    0.564160    41.00000   -1.20000
AFIX  13
PART 0
PART 6
H70A  2    0.312861    0.630012    0.577451   -41.00000   -1.20000
AFIX   0
PART 0
PART 5
C71   1    0.244975    0.509419    0.616210    41.00000    0.02313    0.03202 =
         0.08457   -0.01270   -0.00386   -0.01631
AFIX 137
H71A  2    0.297592    0.470708    0.595133    41.00000   -1.50000
H71B  2    0.158118    0.533901    0.591708    41.00000   -1.50000
H71C  2    0.234935    0.482025    0.663916    41.00000   -1.50000
AFIX   0
C72   1    0.261233    0.627336    0.651497    41.00000    0.02520    0.03450 =
         0.06055   -0.00101   -0.00141   -0.00882
AFIX 137
H72A  2    0.248318    0.594615    0.696991    41.00000   -1.50000
H72B  2    0.176161    0.662335    0.629313    41.00000   -1.50000
H72C  2    0.319420    0.659980    0.655520    41.00000   -1.50000
AFIX   0
PART 0
PART 6
C73   1    0.250620    0.536505    0.581718   -41.00000    0.03827    0.06334 =
         0.06987   -0.02248    0.00089   -0.02756
AFIX 137
H73A  2    0.293673    0.529113    0.540762   -41.00000   -1.50000
H73B  2    0.158946    0.567962    0.569197   -41.00000   -1.50000
H73C  2    0.253316    0.484180    0.613976   -41.00000   -1.50000
AFIX   0
C74   1    0.243404    0.599926    0.675943   -41.00000    0.01816    0.06956 =
         0.04927   -0.02161    0.00713   -0.00384
AFIX 137
H74A  2    0.234616    0.550986    0.709701   -41.00000   -1.50000
H74B  2    0.155947    0.636388    0.659738   -41.00000   -1.50000
H74C  2    0.294388    0.625892    0.696904   -41.00000   -1.50000
AFIX   0
PART 0
C75   1    0.793704    0.586802    0.587219    11.00000    0.01927    0.02941 =
         0.04437   -0.00841    0.00766   -0.00366
AFIX  13
H75   2    0.745637    0.638605    0.553432    11.00000   -1.20000
AFIX   0
C76   1    0.886650    0.536342    0.549983    11.00000    0.03733    0.07455 =
         0.04535   -0.03264    0.01643   -0.01480
AFIX 137
H76A  2    0.940459    0.487765    0.583181    11.00000   -1.50000
H76B  2    0.943883    0.567128    0.523875    11.00000   -1.50000
H76C  2    0.835485    0.521627    0.518904    11.00000   -1.50000
AFIX   0
C77   1    0.870518    0.604220    0.640478    11.00000    0.03560    0.05696 =
         0.05318   -0.02607    0.01902   -0.02696
AFIX 137
H77A  2    0.808983    0.632855    0.666592    11.00000   -1.50000
H77B  2    0.927536    0.637231    0.617700    11.00000   -1.50000
H77C  2    0.924381    0.553764    0.671357    11.00000   -1.50000
AFIX  66
C78   1    0.483795    0.845410    0.757116    11.00000    0.05490    0.03361 =
         0.01547   -0.00055    0.00344   -0.00546
C79   1    0.352137    0.846570    0.762637    11.00000    0.04900    0.04325 =
         0.02250   -0.00115    0.00901    0.00131
C80   1    0.266467    0.905348    0.784647    11.00000    0.07187    0.05782 =
         0.02892   -0.00046    0.01435   -0.00285
AFIX  43
H80   2    0.176485    0.906140    0.788421    11.00000   -1.20000
AFIX  65
C81   1    0.312455    0.962966    0.801136    11.00000    0.06548    0.05351 =
         0.03345   -0.00449    0.02096    0.00153
AFIX  43
H81   2    0.253903    1.003137    0.816179    11.00000   -1.20000
AFIX  65
C82   1    0.444112    0.961807    0.795615    11.00000    0.08843    0.04109 =
         0.04238   -0.01528    0.00976   -0.00892
AFIX  43
H82   2    0.475542    1.001186    0.806884    11.00000   -1.20000
AFIX  65
C83   1    0.529783    0.903030    0.773605    11.00000    0.06174    0.04851 =
         0.02385   -0.00357    0.00532   -0.00293
AFIX  43
H83   2    0.619765    0.902237    0.769832    11.00000   -1.20000
AFIX   0
C84   1    0.299672    0.783150    0.749668    11.00000    0.04141    0.07674 =
         0.03689   -0.01440    0.00521   -0.00673
AFIX 137
H84A  2    0.321717    0.778532    0.704389    11.00000   -1.50000
H84B  2    0.203953    0.797400    0.751833    11.00000   -1.50000
H84C  2    0.338929    0.731912    0.784276    11.00000   -1.50000
AFIX  66
PART 3
C85   1    0.726568    0.750024    0.771314    31.00000    0.04575    0.02129 =
         0.03188   -0.01117   -0.00234   -0.01545
C86   1    0.847729    0.747185    0.743566    31.00000    0.04322    0.02892 =
         0.02967   -0.01219   -0.00298   -0.01173
C87   1    0.963010    0.708920    0.785142    31.00000    0.05186    0.04146 =
         0.04036   -0.00438   -0.01270   -0.01502
AFIX  43
H87   2    1.045817    0.706979    0.766177    31.00000   -1.20000
AFIX  65
C88   1    0.957132    0.673494    0.854466    31.00000    0.05488    0.03707 =
         0.04691   -0.00348   -0.01371   -0.01100
AFIX  43
H88   2    1.035922    0.647341    0.882881    31.00000   -1.20000
AFIX  65
C89   1    0.835972    0.676332    0.882214    31.00000    0.05854    0.03147 =
         0.03995   -0.00439   -0.01261   -0.01291
AFIX  43
H89   2    0.831955    0.652120    0.929594    31.00000   -1.20000
AFIX  65
C90   1    0.720690    0.714597    0.840639    31.00000    0.05319    0.02578 =
         0.03537   -0.00810   -0.00300   -0.01117
AFIX  43
H90   2    0.637883    0.716537    0.859605    31.00000   -1.20000
AFIX   0
C91   1    0.864308    0.792817    0.669652    31.00000    0.03853    0.05017 =
         0.03652   -0.01096    0.00196   -0.00855
AFIX 137
H91A  2    0.814137    0.777617    0.638495    31.00000   -1.50000
H91B  2    0.957530    0.779477    0.660599    31.00000   -1.50000
H91C  2    0.831834    0.850471    0.662703    31.00000   -1.50000
AFIX  66
PART 0
PART 4
C92   1    0.735260    0.752101    0.759954   -31.00000    0.03614    0.03733 =
         0.01964   -0.00856    0.00143   -0.01222
C93   1    0.766793    0.714069    0.829209   -31.00000    0.03860    0.03287 =
         0.02209   -0.01342   -0.00335   -0.01287
C94   1    0.897447    0.686932    0.854563   -31.00000    0.04111    0.04660 =
         0.04473   -0.01980   -0.01535   -0.00836
AFIX  43
H94   2    0.918997    0.660939    0.901896   -31.00000   -1.20000
AFIX  65
C95   1    0.996568    0.697828    0.810661   -31.00000    0.03977    0.04613 =
         0.04727   -0.02867   -0.00999    0.00180
AFIX  43
H95   2    1.085864    0.679281    0.827989   -31.00000   -1.20000
AFIX  65
C96   1    0.965037    0.735860    0.741405   -31.00000    0.03865    0.05406 =
         0.04219   -0.02893   -0.00163   -0.00602
AFIX  43
H96   2    1.032783    0.743306    0.711401   -31.00000   -1.20000
AFIX  65
C97   1    0.834384    0.762996    0.716051   -31.00000    0.03708    0.05007 =
         0.03303   -0.01443    0.00406   -0.01308
AFIX  43
H97   2    0.812834    0.788990    0.668718   -31.00000   -1.20000
AFIX   0
C98   1    0.662987    0.699861    0.882646   -31.00000    0.06367    0.03675 =
         0.03324    0.00076    0.00796   -0.01082
AFIX 137
H98A  2    0.626127    0.748834    0.895137   -31.00000   -1.50000
H98B  2    0.705149    0.656313    0.923345   -31.00000   -1.50000
H98C  2    0.592425    0.685505    0.863049   -31.00000   -1.50000
AFIX   0
HKLF 5


REM  052-05-090-aub_twin1_hklf4_a.res in P-1
REM wR2 = 0.1313, GooF = S = 1.054, Restrained GooF = 1.048 for all data
REM R1 = 0.0431 for 17682 Fo > 4sig(Fo) and 0.0547 for all 21641 data
REM 935 parameters refined using 348 restraints

END

WGHT      0.0949      0.7970

REM Highest difference peak  2.751,  deepest hole -1.409,  1-sigma level  0.153
Q1    1   0.7419  0.2340  0.8534  11.00000  0.05    2.75
Q2    1   0.4669  0.7555  0.6305  11.00000  0.05    2.33
;
_shelx_res_checksum              19870
_olex2_submission_special_instructions 'No special instructions were received'
_oxdiff_exptl_absorpt_empirical_details 
;
Empirical correction (ABSPACK) includes:
- Absorption correction using spherical harmonics
- Frame scaling
;
_oxdiff_exptl_absorpt_empirical_full_max 1.934
_oxdiff_exptl_absorpt_empirical_full_min 0.345
_oxdiff_twin_integration_method  simultaneous
_oxdiff_twin_items               2
loop_
_twin_individual_id
_twin_individual_mass_fraction_refined
_oxdiff_twin_reflns_isolated
_oxdiff_twin_reflns_overlapped
_twin_individual_twin_lattice_type
_twin_individual_twin_matrix_11
_twin_individual_twin_matrix_12
_twin_individual_twin_matrix_13
_twin_individual_twin_matrix_21
_twin_individual_twin_matrix_22
_twin_individual_twin_matrix_23
_twin_individual_twin_matrix_31
_twin_individual_twin_matrix_32
_twin_individual_twin_matrix_33
1 0.5387(7) 13526 12810 ref 1.0000 0.0000 0.0000 0.0000 1.0000 0.0000 0.0000
0.0000 1.0000
2 0.4613(7) 13592 12810 nmt 0.9999 0.0002 -0.0001 0.9073 -1.0001 0.0002 0.0510
-0.0001 -1.0002

_twin_special_details            
;
Component 2 rotated by -179.9967\% 
around [0.91 0.41 0.02] (reciprocal) or [1.00 0.00 -0.00] (direct)
;
####################################################################### 
# 
# This file contains crystal structure data downloaded from the 
# Cambridge Structural Database (CSD) hosted by the Cambridge 
# Crystallographic Data Centre (CCDC).
# 
# Full information about CCDC data access policies and citation 
# guidelines are available at http://www.ccdc.cam.ac.uk/access/V1 
# 
# Audit and citation data items may have been added by the CCDC. 
# Please retain this information to preserve the provenance of 
# this file and to allow appropriate attribution of the data. 
# 
#######################################################################

data_6-Mes
_database_code_depnum_ccdc_archive 'CCDC 2020138'
loop_
_audit_author_name
_audit_author_address
'Makoto Yamashita'
;Nagoya University
Japan
;
_audit_update_record             
;
2020-07-30 deposited with the CCDC.	2020-11-25 downloaded from the CCDC.
;

_audit_creation_method           SHELXL-2018/1
_shelx_SHELXL_version_number     2018/1
_chemical_name_systematic        ?
_chemical_name_common            ?
_chemical_melting_point          ?
_chemical_formula_moiety         'C60 H70 Au B N4'
_chemical_formula_sum            'C60 H70 Au B N4'
_chemical_formula_weight         1054.97

loop_
_atom_type_symbol
_atom_type_description
_atom_type_scat_dispersion_real
_atom_type_scat_dispersion_imag
_atom_type_scat_source
C C 0.0033 0.0016 'International Tables Vol C Tables 4.2.6.8 and 6.1.1.4'
H H 0.0000 0.0000 'International Tables Vol C Tables 4.2.6.8 and 6.1.1.4'
Au Au -2.0133 8.8022 'International Tables Vol C Tables 4.2.6.8 and 6.1.1.4'
B B 0.0013 0.0007 'International Tables Vol C Tables 4.2.6.8 and 6.1.1.4'
N N 0.0061 0.0033 'International Tables Vol C Tables 4.2.6.8 and 6.1.1.4'

_space_group_crystal_system      triclinic
_space_group_IT_number           2
_space_group_name_H-M_alt        'P -1'
_space_group_name_Hall           '-P 1'

_shelx_space_group_comment       
;
The symmetry employed for this shelxl refinement is uniquely defined
by the following loop, which should always be used as a source of
symmetry information in preference to the above space-group names.
They are only intended as comments.
;

loop_
_space_group_symop_operation_xyz
'x, y, z'
'-x, -y, -z'

_cell_length_a                   11.9510(3)
_cell_length_b                   12.9306(3)
_cell_length_c                   18.7852(6)
_cell_angle_alpha                96.941(2)
_cell_angle_beta                 104.913(3)
_cell_angle_gamma                104.703(2)
_cell_volume                     2658.94(13)
_cell_formula_units_Z            2
_cell_measurement_temperature    93(2)
_cell_measurement_reflns_used    14803
_cell_measurement_theta_min      1.6680
_cell_measurement_theta_max      30.7540

_exptl_crystal_description       plate
_exptl_crystal_colour            green
_exptl_crystal_density_meas      ?
_exptl_crystal_density_method    ?
_exptl_crystal_density_diffrn    1.318
_exptl_crystal_F_000             1084
_exptl_transmission_factor_min   ?
_exptl_transmission_factor_max   ?
_exptl_crystal_size_max          0.114
_exptl_crystal_size_mid          0.091
_exptl_crystal_size_min          0.033
_exptl_absorpt_coefficient_mu    2.807
_shelx_estimated_absorpt_T_min   ?
_shelx_estimated_absorpt_T_max   ?
_exptl_absorpt_correction_T_min  0.28413
_exptl_absorpt_correction_T_max  1.00000
_exptl_absorpt_correction_type   multi-scan
_exptl_absorpt_process_details   
;
CrysAlisPro 1.171.39.46 (Rigaku Oxford Diffraction, 2018)
Empirical absorption correction using spherical harmonics,
 implemented in SCALE3 ABSPACK scaling algorithm.
;
_oxdiff_exptl_absorpt_empirical_full_min 0.467
_oxdiff_exptl_absorpt_empirical_full_max 3.904
_oxdiff_exptl_absorpt_empirical_details 
;
Empirical correction (ABSPACK) includes:
- Absorption correction using spherical harmonics
- Frame scaling
- B-factor correction
;
_exptl_absorpt_special_details   ?
_diffrn_ambient_temperature      93(2)
_diffrn_source                   'micro-focus sealed X-ray tube'
_diffrn_source_type              'Mova (Mo) X-ray Source'
_diffrn_radiation_probe          x-ray
_diffrn_radiation_type           'Mo K\a'
_diffrn_radiation_wavelength     0.71073
_diffrn_radiation_monochromator  mirror
_diffrn_measurement_device       'four-circle diffractometer'
_diffrn_measurement_device_type  'XtaLAB Synergy R, HyPix'
_diffrn_detector                 'CCD plate'
_diffrn_detector_type            HyPix
_diffrn_reflns_number            45273
_diffrn_reflns_av_unetI/netI     0.0862
_diffrn_reflns_av_R_equivalents  0.0756
_diffrn_reflns_limit_h_min       -16
_diffrn_reflns_limit_h_max       14
_diffrn_reflns_limit_k_min       -16
_diffrn_reflns_limit_k_max       16
_diffrn_reflns_limit_l_min       -26
_diffrn_reflns_limit_l_max       26
_diffrn_reflns_theta_min         1.661
_diffrn_reflns_theta_max         30.916
_diffrn_reflns_theta_full        25.242
_diffrn_measured_fraction_theta_max 0.800
_diffrn_measured_fraction_theta_full 1.000
_diffrn_reflns_Laue_measured_fraction_max 0.800
_diffrn_reflns_Laue_measured_fraction_full 1.000
_diffrn_reflns_point_group_measured_fraction_max 0.800
_diffrn_reflns_point_group_measured_fraction_full 1.000
_reflns_number_total             13468
_reflns_number_gt                9548
_reflns_threshold_expression     'I > 2\s(I)'
_reflns_Friedel_coverage         0.000
_reflns_Friedel_fraction_max     .
_reflns_Friedel_fraction_full    .

_reflns_special_details          
;
 Reflections were merged by SHELXL according to the crystal
 class for the calculation of statistics and refinement.
 
 _reflns_Friedel_fraction is defined as the number of unique
 Friedel pairs measured divided by the number that would be
 possible theoretically, ignoring centric projections and
 systematic absences.
;

_computing_data_collection       
;
CrysAlisPro 1.171.39.46 (Rigaku Oxford Diffraction, 2018)
;
_computing_cell_refinement       
;
CrysAlisPro 1.171.39.46 (Rigaku Oxford Diffraction, 2018)
;
_computing_data_reduction        
;
CrysAlisPro 1.171.39.46 (Rigaku Oxford Diffraction, 2018)
;
_computing_structure_solution    'SHELXT 2018/2 (Sheldrick, 2018)'
_computing_structure_refinement  'SHELXL-2018/3 (Sheldrick, 2018)'
_computing_molecular_graphics    'Yadokari-XG 2009(Wakita Nemoto et al.)'
_computing_publication_material  'Yadokari-XG 2009(Wakita,Nemoto et al.)'
_refine_special_details          ?
_refine_ls_structure_factor_coef Fsqd
_refine_ls_matrix_type           full
_refine_ls_weighting_scheme      calc
_refine_ls_weighting_details     
'w=1/[\s^2^(Fo^2^)+(0.0502P)^2^] where P=(Fo^2^+2Fc^2^)/3'
_atom_sites_solution_primary     ?
_atom_sites_solution_secondary   ?
_atom_sites_solution_hydrogens   geom
_refine_ls_hydrogen_treatment    constr
_refine_ls_extinction_method     none
_refine_ls_extinction_coef       .
_refine_ls_number_reflns         13468
_refine_ls_number_parameters     685
_refine_ls_number_restraints     0
_refine_ls_R_factor_all          0.0801
_refine_ls_R_factor_gt           0.0450
_refine_ls_wR_factor_ref         0.1037
_refine_ls_wR_factor_gt          0.0948
_refine_ls_goodness_of_fit_ref   0.988
_refine_ls_restrained_S_all      0.988
_refine_ls_shift/su_max          0.004
_refine_ls_shift/su_mean         0.000

loop_
_atom_site_label
_atom_site_type_symbol
_atom_site_fract_x
_atom_site_fract_y
_atom_site_fract_z
_atom_site_U_iso_or_equiv
_atom_site_adp_type
_atom_site_occupancy
_atom_site_site_symmetry_order
_atom_site_calc_flag
_atom_site_refinement_flags_posn
_atom_site_refinement_flags_adp
_atom_site_refinement_flags_occupancy
_atom_site_disorder_assembly
_atom_site_disorder_group
Au1 Au 0.77002(2) 0.78328(2) 0.26388(2) 0.03889(7) Uani 1 1 d . . . . .
C1 C 0.7293(4) 0.9194(3) 0.2397(2) 0.0376(9) Uani 1 1 d . . . . .
N1 N 0.6606(4) 0.9717(3) 0.2682(2) 0.0443(9) Uani 1 1 d . . . . .
C2 C 0.6646(5) 1.0694(3) 0.2442(3) 0.0504(12) Uani 1 1 d . . . . .
H2 H 0.625896 1.119436 0.257255 0.060 Uiso 1 1 calc R U . . .
C3 C 0.7340(4) 1.0780(3) 0.1989(3) 0.0440(11) Uani 1 1 d . . . . .
H3 H 0.752127 1.134663 0.173691 0.053 Uiso 1 1 calc R U . . .
N2 N 0.7744(3) 0.9866(2) 0.1965(2) 0.0370(8) Uani 1 1 d . . . . .
C4 C 0.5807(5) 0.9248(4) 0.3101(3) 0.0555(14) Uani 1 1 d . . . . .
C5 C 0.4613(5) 0.8700(4) 0.2689(4) 0.0668(17) Uani 1 1 d . . . . .
C6 C 0.3815(6) 0.8293(5) 0.3093(5) 0.095(3) Uani 1 1 d . . . . .
H6 H 0.300292 0.792809 0.284063 0.114 Uiso 1 1 calc R U . . .
C7 C 0.4244(9) 0.8439(6) 0.3870(6) 0.111(4) Uani 1 1 d . . . . .
H7 H 0.371189 0.816809 0.413387 0.134 Uiso 1 1 calc R U . . .
C8 C 0.5415(8) 0.8963(5) 0.4249(5) 0.093(3) Uani 1 1 d . . . . .
H8 H 0.567006 0.903502 0.476854 0.112 Uiso 1 1 calc R U . . .
C9 C 0.6256(6) 0.9401(4) 0.3891(4) 0.0683(18) Uani 1 1 d . . . . .
C10 C 0.4178(5) 0.8491(5) 0.1833(4) 0.0746(19) Uani 1 1 d . . . . .
H10 H 0.478729 0.899641 0.167555 0.089 Uiso 1 1 calc R U . . .
C11 C 0.2967(7) 0.8698(6) 0.1498(6) 0.113(3) Uani 1 1 d . . . . .
H11 H 0.232455 0.814013 0.156922 0.170 Uiso 1 1 calc R U . . .
H11A H 0.283430 0.868456 0.097058 0.170 Uiso 1 1 calc R U . . .
H11B H 0.297971 0.939777 0.174425 0.170 Uiso 1 1 calc R U . . .
C12 C 0.4117(6) 0.7339(5) 0.1492(4) 0.0805(18) Uani 1 1 d . . . . .
H12 H 0.489344 0.722340 0.167980 0.121 Uiso 1 1 calc R U . . .
H12A H 0.390438 0.724914 0.095427 0.121 Uiso 1 1 calc R U . . .
H12B H 0.351619 0.681832 0.162595 0.121 Uiso 1 1 calc R U . . .
C13 C 0.7575(8) 0.9927(5) 0.4318(4) 0.087(2) Uani 1 1 d . . . . .
H13 H 0.798878 1.025306 0.397524 0.104 Uiso 1 1 calc R U . . .
C14 C 0.8189(7) 0.9099(5) 0.4628(4) 0.091(2) Uani 1 1 d . . . . .
H14 H 0.783668 0.881367 0.499574 0.137 Uiso 1 1 calc R U . . .
H14A H 0.904065 0.945166 0.485832 0.137 Uiso 1 1 calc R U . . .
H14B H 0.807285 0.851247 0.422498 0.137 Uiso 1 1 calc R U . . .
C15 C 0.7755(11) 1.0844(6) 0.4995(5) 0.144(4) Uani 1 1 d . . . . .
H15 H 0.750625 1.143586 0.481073 0.216 Uiso 1 1 calc R U . . .
H15A H 0.859452 1.110194 0.528685 0.216 Uiso 1 1 calc R U . . .
H15B H 0.727374 1.055667 0.530460 0.216 Uiso 1 1 calc R U . . .
C16 C 0.8514(4) 0.9647(3) 0.1526(2) 0.0376(9) Uani 1 1 d . . . . .
C17 C 0.7968(5) 0.9041(4) 0.0787(3) 0.0472(11) Uani 1 1 d . . . . .
C18 C 0.8739(6) 0.8871(4) 0.0373(3) 0.0565(13) Uani 1 1 d . . . . .
H18 H 0.840927 0.847527 -0.011769 0.068 Uiso 1 1 calc R U . . .
C19 C 0.9978(5) 0.9275(4) 0.0674(3) 0.0539(13) Uani 1 1 d . . . . .
H19 H 1.047423 0.914231 0.038695 0.065 Uiso 1 1 calc R U . . .
C20 C 1.0482(5) 0.9869(4) 0.1388(3) 0.0524(12) Uani 1 1 d . . . . .
H20 H 1.132159 1.014417 0.158250 0.063 Uiso 1 1 calc R U . . .
C21 C 0.9755(4) 1.0072(3) 0.1837(3) 0.0450(11) Uani 1 1 d . . . . .
C22 C 0.6628(6) 0.8601(6) 0.0439(4) 0.0807(19) Uani 1 1 d . . . . .
H22 H 0.625388 0.871483 0.083775 0.097 Uiso 1 1 calc R U . . .
C23 C 0.6167(9) 0.9224(9) -0.0163(5) 0.143(4) Uani 1 1 d . . . . .
H23 H 0.633952 0.997490 0.006476 0.214 Uiso 1 1 calc R U . . .
H23A H 0.530781 0.890791 -0.038605 0.214 Uiso 1 1 calc R U . . .
H23B H 0.656622 0.917730 -0.054316 0.214 Uiso 1 1 calc R U . . .
C24 C 0.6242(7) 0.7392(6) 0.0134(5) 0.114(3) Uani 1 1 d . . . . .
H24 H 0.658814 0.725193 -0.026267 0.171 Uiso 1 1 calc R U . . .
H24A H 0.537398 0.712634 -0.005963 0.171 Uiso 1 1 calc R U . . .
H24B H 0.651912 0.702574 0.052858 0.171 Uiso 1 1 calc R U . . .
C25 C 1.0344(5) 1.0706(5) 0.2624(3) 0.0682(15) Uani 1 1 d . . . . .
H25 H 0.970002 1.080935 0.283431 0.082 Uiso 1 1 calc R U . . .
C26 C 1.1174(6) 1.1851(5) 0.2643(4) 0.094(2) Uani 1 1 d . . . . .
H26 H 1.179790 1.177326 0.242344 0.141 Uiso 1 1 calc R U . . .
H26A H 1.153835 1.223908 0.315420 0.141 Uiso 1 1 calc R U . . .
H26B H 1.070101 1.224839 0.236254 0.141 Uiso 1 1 calc R U . . .
C27 C 1.1061(8) 1.0098(7) 0.3123(4) 0.102(2) Uani 1 1 d . . . . .
H27 H 1.051835 0.943007 0.315757 0.154 Uiso 1 1 calc R U . . .
H27A H 1.145577 1.054493 0.361545 0.154 Uiso 1 1 calc R U . . .
H27B H 1.165873 0.993607 0.290743 0.154 Uiso 1 1 calc R U . . .
C28 C 0.8242(4) 0.6527(3) 0.2951(2) 0.0393(10) Uani 1 1 d . . . . .
C29 C 0.9305(4) 0.6486(3) 0.2937(3) 0.0432(10) Uani 1 1 d . . . . .
N3 N 1.0371(4) 0.6527(3) 0.2994(2) 0.0474(9) Uani 1 1 d . . . . .
C30 C 1.0743(4) 0.5981(3) 0.2421(3) 0.0440(11) Uani 1 1 d . . . . .
C31 C 1.1489(4) 0.5335(4) 0.2661(3) 0.0506(12) Uani 1 1 d . . . . .
C32 C 1.1850(4) 0.4777(4) 0.2124(3) 0.0508(12) Uani 1 1 d . . . . .
H32 H 1.231910 0.432137 0.226949 0.061 Uiso 1 1 calc R U . . .
C33 C 1.1531(5) 0.4881(4) 0.1378(3) 0.0530(12) Uani 1 1 d . . . . .
C34 C 1.0838(4) 0.5565(3) 0.1173(3) 0.0463(11) Uani 1 1 d . . . . .
H34 H 1.064724 0.565992 0.067836 0.056 Uiso 1 1 calc R U . . .
C35 C 1.0416(4) 0.6116(3) 0.1678(3) 0.0429(10) Uani 1 1 d . . . . .
C36 C 1.1857(6) 0.5228(6) 0.3465(4) 0.080(2) Uani 1 1 d . . . . .
H36 H 1.218446 0.594040 0.378262 0.120 Uiso 1 1 calc R U . . .
H36A H 1.246083 0.485066 0.354237 0.120 Uiso 1 1 calc R U . . .
H36B H 1.116223 0.482381 0.358727 0.120 Uiso 1 1 calc R U . . .
C37 C 1.1955(6) 0.4261(5) 0.0816(3) 0.0716(16) Uani 1 1 d . . . . .
H37 H 1.282240 0.443176 0.099029 0.107 Uiso 1 1 calc R U . . .
H37A H 1.171738 0.446741 0.033849 0.107 Uiso 1 1 calc R U . . .
H37B H 1.159525 0.349190 0.076292 0.107 Uiso 1 1 calc R U . . .
C38 C 0.9642(5) 0.6840(4) 0.1422(3) 0.0547(13) Uani 1 1 d . . . . .
H38 H 0.969049 0.697866 0.093826 0.082 Uiso 1 1 calc R U . . .
H38A H 0.992811 0.751858 0.177772 0.082 Uiso 1 1 calc R U . . .
H38B H 0.881432 0.648366 0.138619 0.082 Uiso 1 1 calc R U . . .
N4 N 0.7494(3) 0.5648(3) 0.3208(2) 0.0382(8) Uani 1 1 d . . . . .
C39 C 0.7235(4) 0.6014(3) 0.3896(3) 0.0450(11) Uani 1 1 d . . . . .
C40 C 0.6063(4) 0.6044(4) 0.3859(3) 0.0485(11) Uani 1 1 d . . . . .
C41 C 0.5817(6) 0.6323(5) 0.4542(3) 0.0647(15) Uani 1 1 d . . . . .
H41 H 0.503840 0.633451 0.453238 0.078 Uiso 1 1 calc R U . . .
C42 C 0.6704(6) 0.6577(5) 0.5219(3) 0.0691(16) Uani 1 1 d . . . . .
H42 H 0.652333 0.674496 0.566346 0.083 Uiso 1 1 calc R U . . .
C43 C 0.7869(6) 0.6583(5) 0.5238(3) 0.0638(14) Uani 1 1 d . . . . .
H43 H 0.847148 0.677174 0.569798 0.077 Uiso 1 1 calc R U . . .
C44 C 0.8163(5) 0.6310(4) 0.4578(3) 0.0518(12) Uani 1 1 d . . . . .
C45 C 0.5087(5) 0.5802(5) 0.3131(3) 0.0597(14) Uani 1 1 d . . . . .
H45 H 0.542744 0.608369 0.275804 0.090 Uiso 1 1 calc R U . . .
H45A H 0.448058 0.613922 0.319333 0.090 Uiso 1 1 calc R U . . .
H45B H 0.472528 0.502708 0.297230 0.090 Uiso 1 1 calc R U . . .
C46 C 0.9445(5) 0.6315(4) 0.4634(3) 0.0626(13) Uani 1 1 d . . . . .
H46 H 0.943493 0.566782 0.431971 0.094 Uiso 1 1 calc R U . . .
H46A H 0.987418 0.633539 0.514617 0.094 Uiso 1 1 calc R U . . .
H46B H 0.984432 0.694644 0.447293 0.094 Uiso 1 1 calc R U . . .
B1 B 0.7072(5) 0.4572(4) 0.2825(3) 0.0416(11) Uani 1 1 d . . . . .
C47 C 0.7309(12) 0.4221(8) 0.2065(6) 0.029(4) Uani 0.5 1 d G . P A 1
C48 C 0.6835(12) 0.4521(10) 0.1392(7) 0.071(10) Uani 0.5 1 d G . P A 1
C49 C 0.7207(13) 0.4246(13) 0.0771(6) 0.069(7) Uani 0.5 1 d G . P A 1
H49 H 0.689006 0.444704 0.032055 0.083 Uiso 0.5 1 calc R U P A 1
C50 C 0.8054(13) 0.3672(13) 0.0823(7) 0.065(7) Uani 0.5 1 d G . P A 1
H50 H 0.830314 0.348895 0.040754 0.078 Uiso 0.5 1 calc R U P A 1
C51 C 0.8528(11) 0.3372(11) 0.1496(8) 0.059(6) Uani 0.5 1 d G . P A 1
H51 H 0.909486 0.298842 0.153115 0.071 Uiso 0.5 1 calc R U P A 1
C52 C 0.8156(11) 0.3647(9) 0.2117(6) 0.044(5) Uani 0.5 1 d G . P A 1
H52 H 0.847351 0.344599 0.256777 0.053 Uiso 0.5 1 calc R U P A 1
C53 C 0.5953(7) 0.5138(6) 0.1268(4) 0.0317(16) Uani 0.5 1 d . . P A 1
H53 H 0.633354 0.587541 0.154279 0.048 Uiso 0.5 1 calc R U P A 1
H53A H 0.528212 0.480501 0.143821 0.048 Uiso 0.5 1 calc R U P A 1
H53B H 0.566694 0.513969 0.074146 0.048 Uiso 0.5 1 calc R U P A 1
C54 C 0.6358(8) 0.3666(7) 0.3199(7) 0.028(2) Uani 0.5 1 d G . P A 1
C55 C 0.5257(8) 0.2889(7) 0.2809(4) 0.036(2) Uani 0.5 1 d G . P A 1
C56 C 0.4730(9) 0.2097(7) 0.3161(6) 0.048(3) Uani 0.5 1 d G . P A 1
H78 H 0.398316 0.159237 0.289851 0.058 Uiso 0.5 1 calc R U P A 1
C57 C 0.5286(6) 0.2042(4) 0.3887(4) 0.042(3) Uani 0.5 1 d G . P A 1
H79 H 0.492689 0.149744 0.410915 0.050 Uiso 0.5 1 calc R U P A 1
C58 C 0.6391(6) 0.2807(4) 0.4285(3) 0.048(2) Uani 0.5 1 d G . P A 1
H80 H 0.677182 0.277869 0.477794 0.058 Uiso 0.5 1 calc R U P A 1
C59 C 0.6927(5) 0.3614(4) 0.3947(3) 0.044(3) Uani 0.5 1 d G . P A 1
H81 H 0.766716 0.412346 0.421587 0.053 Uiso 0.5 1 calc R U P A 1
C60 C 0.4580(10) 0.2863(9) 0.1995(6) 0.046(3) Uani 0.5 1 d . . P A 1
H75 H 0.431901 0.350450 0.196862 0.069 Uiso 0.5 1 calc R U P A 1
H76 H 0.388704 0.222601 0.181531 0.069 Uiso 0.5 1 calc R U P A 1
H77 H 0.511000 0.284234 0.169011 0.069 Uiso 0.5 1 calc R U P A 1
C61 C 0.7479(7) 0.4275(6) 0.2052(4) 0.048(6) Uani 0.5 1 d G . P A 2
C62 C 0.8316(7) 0.3695(8) 0.2070(4) 0.034(4) Uani 0.5 1 d G . P A 2
C63 C 0.8543(9) 0.3327(9) 0.1410(5) 0.043(5) Uani 0.5 1 d G . P A 2
H63 H 0.910295 0.293954 0.142171 0.052 Uiso 0.5 1 calc R U P A 2
C64 C 0.7933(11) 0.3538(10) 0.0733(5) 0.045(5) Uani 0.5 1 d G . P A 2
H64 H 0.808438 0.329140 0.029128 0.055 Uiso 0.5 1 calc R U P A 2
C65 C 0.7095(10) 0.4117(9) 0.0715(4) 0.049(6) Uani 0.5 1 d G . P A 2
H65 H 0.668719 0.425805 0.026198 0.059 Uiso 0.5 1 calc R U P A 2
C66 C 0.6869(9) 0.4485(7) 0.1375(4) 0.035(6) Uani 0.5 1 d G . P A 2
H66 H 0.630854 0.487285 0.136311 0.042 Uiso 0.5 1 calc R U P A 2
C67 C 0.8963(12) 0.3468(10) 0.2851(8) 0.081(4) Uani 0.5 1 d . . P A 2
H67 H 0.924898 0.412900 0.322357 0.122 Uiso 0.5 1 calc R U P A 2
H67A H 0.963726 0.321350 0.281170 0.122 Uiso 0.5 1 calc R U P A 2
H67B H 0.839891 0.292301 0.299372 0.122 Uiso 0.5 1 calc R U P A 2
C68 C 0.6159(5) 0.3528(3) 0.2982(3) 0.049(5) Uani 0.5 1 d G . P A 2
C69 C 0.6330(5) 0.3196(3) 0.3668(3) 0.054(3) Uani 0.5 1 d G . P A 2
C70 C 0.5466(5) 0.2318(4) 0.3761(3) 0.078(5) Uani 0.5 1 d G . P A 2
H68 H 0.558088 0.209615 0.422053 0.094 Uiso 0.5 1 calc R U P A 2
C71 C 0.4430(5) 0.1771(4) 0.3167(4) 0.074(5) Uani 0.5 1 d G . P A 2
H69 H 0.385194 0.118313 0.322888 0.089 Uiso 0.5 1 calc R U P A 2
C72 C 0.4258(5) 0.2102(5) 0.2480(4) 0.079(4) Uani 0.5 1 d G . P A 2
H70 H 0.356543 0.173641 0.208268 0.095 Uiso 0.5 1 calc R U P A 2
C73 C 0.5123(5) 0.2981(5) 0.2388(3) 0.051(3) Uani 0.5 1 d G . P A 2
H71 H 0.500786 0.320271 0.192812 0.061 Uiso 0.5 1 calc R U P A 2
C74 C 0.7390(15) 0.3651(12) 0.4311(9) 0.090(5) Uani 0.5 1 d . . P A 2
H72 H 0.810181 0.380386 0.414671 0.134 Uiso 0.5 1 calc R U P A 2
H73 H 0.743302 0.313887 0.463909 0.134 Uiso 0.5 1 calc R U P A 2
H74 H 0.734319 0.431465 0.457532 0.134 Uiso 0.5 1 calc R U P A 2

loop_
_atom_site_aniso_label
_atom_site_aniso_U_11
_atom_site_aniso_U_22
_atom_site_aniso_U_33
_atom_site_aniso_U_23
_atom_site_aniso_U_13
_atom_site_aniso_U_12
Au1 0.04440(11) 0.02219(8) 0.05798(12) 0.01095(6) 0.02768(8) 0.00964(6)
C1 0.043(2) 0.0202(18) 0.053(3) 0.0053(16) 0.026(2) 0.0047(17)
N1 0.056(2) 0.0221(16) 0.068(3) 0.0137(16) 0.038(2) 0.0128(16)
C2 0.061(3) 0.022(2) 0.079(3) 0.015(2) 0.037(3) 0.015(2)
C3 0.054(3) 0.024(2) 0.061(3) 0.0127(18) 0.028(2) 0.0087(19)
N2 0.042(2) 0.0207(15) 0.053(2) 0.0087(14) 0.0235(18) 0.0077(14)
C4 0.068(4) 0.029(2) 0.099(4) 0.027(2) 0.062(3) 0.022(2)
C5 0.064(4) 0.042(3) 0.127(5) 0.043(3) 0.061(4) 0.028(3)
C6 0.070(4) 0.067(4) 0.198(9) 0.072(5) 0.086(5) 0.037(3)
C7 0.148(8) 0.088(5) 0.191(9) 0.087(6) 0.145(8) 0.071(6)
C8 0.141(7) 0.064(4) 0.127(6) 0.043(4) 0.105(6) 0.044(5)
C9 0.106(5) 0.036(3) 0.091(4) 0.021(3) 0.072(4) 0.024(3)
C10 0.039(3) 0.050(3) 0.145(6) 0.048(4) 0.031(4) 0.015(2)
C11 0.073(5) 0.070(4) 0.207(9) 0.060(5) 0.034(6) 0.031(4)
C12 0.053(4) 0.054(3) 0.124(6) 0.028(3) 0.009(4) 0.011(3)
C13 0.139(7) 0.045(3) 0.073(4) 0.009(3) 0.056(4) -0.005(4)
C14 0.109(6) 0.065(4) 0.096(5) -0.010(3) 0.040(4) 0.021(4)
C15 0.272(14) 0.060(4) 0.105(6) 0.005(4) 0.044(7) 0.076(7)
C16 0.046(3) 0.0246(19) 0.048(3) 0.0128(17) 0.022(2) 0.0107(18)
C17 0.050(3) 0.042(2) 0.054(3) 0.010(2) 0.019(2) 0.018(2)
C18 0.081(4) 0.057(3) 0.043(3) 0.016(2) 0.028(3) 0.028(3)
C19 0.079(4) 0.045(3) 0.065(3) 0.032(2) 0.046(3) 0.033(3)
C20 0.052(3) 0.044(3) 0.072(3) 0.020(2) 0.033(3) 0.015(2)
C21 0.049(3) 0.031(2) 0.059(3) 0.0116(19) 0.022(2) 0.012(2)
C22 0.062(4) 0.096(5) 0.070(4) -0.014(3) 0.013(3) 0.021(4)
C23 0.118(8) 0.170(10) 0.121(7) -0.019(6) -0.026(6) 0.092(8)
C24 0.068(5) 0.079(5) 0.148(7) -0.040(5) 0.012(5) -0.009(4)
C25 0.051(3) 0.076(4) 0.069(4) -0.009(3) 0.014(3) 0.019(3)
C26 0.064(4) 0.056(4) 0.130(6) -0.017(4) -0.008(4) 0.014(3)
C27 0.112(7) 0.115(6) 0.062(4) 0.016(4) 0.013(4) 0.017(5)
C28 0.043(3) 0.028(2) 0.053(3) 0.0126(18) 0.020(2) 0.0140(18)
C29 0.051(3) 0.025(2) 0.059(3) 0.0127(18) 0.024(2) 0.0107(19)
N3 0.048(2) 0.0348(19) 0.067(3) 0.0164(17) 0.028(2) 0.0113(17)
C30 0.038(2) 0.034(2) 0.068(3) 0.019(2) 0.028(2) 0.0082(19)
C31 0.043(3) 0.051(3) 0.072(3) 0.029(2) 0.031(3) 0.016(2)
C32 0.047(3) 0.041(2) 0.080(4) 0.026(2) 0.035(3) 0.019(2)
C33 0.048(3) 0.035(2) 0.083(4) 0.012(2) 0.037(3) 0.007(2)
C34 0.048(3) 0.034(2) 0.058(3) 0.015(2) 0.021(2) 0.005(2)
C35 0.038(2) 0.029(2) 0.067(3) 0.0179(19) 0.025(2) 0.0062(18)
C36 0.095(5) 0.102(5) 0.091(4) 0.060(4) 0.061(4) 0.060(4)
C37 0.083(4) 0.058(3) 0.083(4) 0.010(3) 0.039(4) 0.025(3)
C38 0.060(3) 0.041(3) 0.075(3) 0.024(2) 0.031(3) 0.021(2)
N4 0.037(2) 0.0309(17) 0.052(2) 0.0137(15) 0.0185(17) 0.0114(15)
C39 0.051(3) 0.031(2) 0.063(3) 0.017(2) 0.026(3) 0.015(2)
C40 0.047(3) 0.042(2) 0.067(3) 0.021(2) 0.026(3) 0.018(2)
C41 0.073(4) 0.060(3) 0.084(4) 0.026(3) 0.046(4) 0.028(3)
C42 0.090(5) 0.071(4) 0.064(4) 0.023(3) 0.037(4) 0.036(3)
C43 0.078(4) 0.064(3) 0.056(3) 0.015(3) 0.023(3) 0.030(3)
C44 0.058(3) 0.042(3) 0.063(3) 0.016(2) 0.023(3) 0.020(2)
C45 0.051(3) 0.063(3) 0.082(4) 0.026(3) 0.032(3) 0.029(3)
C46 0.055(3) 0.055(3) 0.070(4) 0.007(3) 0.014(3) 0.012(3)
B1 0.039(3) 0.032(2) 0.059(3) 0.019(2) 0.015(3) 0.014(2)
C47 0.033(6) 0.013(6) 0.050(10) 0.013(6) 0.027(7) 0.004(5)
C48 0.070(19) 0.060(16) 0.08(2) 0.014(14) 0.044(16) -0.010(14)
C49 0.029(8) 0.058(10) 0.093(15) 0.032(10) -0.014(8) -0.009(7)
C50 0.065(12) 0.050(9) 0.063(12) -0.008(8) 0.039(10) -0.023(9)
C51 0.035(11) 0.037(11) 0.089(14) 0.011(10) 0.005(9) -0.002(9)
C52 0.049(8) 0.024(8) 0.064(11) 0.009(7) 0.035(9) -0.003(6)
C53 0.040(5) 0.020(3) 0.038(4) 0.011(3) 0.009(4) 0.015(3)
C54 0.037(5) 0.016(4) 0.038(5) 0.012(4) 0.020(4) 0.007(4)
C55 0.042(6) 0.029(4) 0.051(6) 0.016(4) 0.035(5) 0.011(4)
C56 0.071(9) 0.028(6) 0.071(8) 0.035(6) 0.048(8) 0.021(6)
C57 0.056(7) 0.027(4) 0.054(6) 0.012(4) 0.037(6) 0.008(4)
C58 0.068(7) 0.041(5) 0.045(6) 0.018(4) 0.021(5) 0.023(5)
C59 0.060(8) 0.031(5) 0.046(7) 0.007(5) 0.018(6) 0.020(6)
C60 0.039(6) 0.041(5) 0.053(7) 0.010(5) 0.014(5) 0.004(5)
C61 0.037(8) 0.029(9) 0.064(13) 0.017(8) 0.009(8) -0.013(7)
C62 0.036(7) 0.030(8) 0.042(9) 0.011(6) 0.020(7) 0.013(6)
C63 0.068(13) 0.025(8) 0.044(9) -0.001(6) 0.043(9) 0.002(8)
C64 0.048(10) 0.030(7) 0.037(8) 0.001(6) 0.003(7) -0.011(6)
C65 0.067(12) 0.029(6) 0.040(8) 0.004(5) 0.027(8) -0.015(7)
C66 0.042(12) 0.017(9) 0.045(14) 0.010(8) 0.004(9) 0.014(9)
C67 0.080(9) 0.054(7) 0.121(11) 0.009(7) 0.043(8) 0.030(6)
C68 0.046(8) 0.044(8) 0.060(9) 0.011(6) 0.011(6) 0.023(7)
C69 0.055(7) 0.037(6) 0.067(8) 0.017(5) 0.015(6) 0.012(5)
C70 0.085(12) 0.064(9) 0.120(15) 0.048(10) 0.072(12) 0.028(9)
C71 0.088(11) 0.040(8) 0.121(14) 0.031(7) 0.072(10) 0.018(7)
C72 0.060(8) 0.055(7) 0.119(12) -0.005(7) 0.045(8) 0.005(6)
C73 0.048(8) 0.037(6) 0.073(11) 0.013(7) 0.027(8) 0.009(6)
C74 0.105(13) 0.065(8) 0.093(12) 0.052(8) 0.009(10) 0.018(9)

_geom_special_details            
;
 All esds (except the esd in the dihedral angle between two l.s. planes)
 are estimated using the full covariance matrix.  The cell esds are taken
 into account individually in the estimation of esds in distances, angles
 and torsion angles; correlations between esds in cell parameters are only
 used when they are defined by crystal symmetry.  An approximate (isotropic)
 treatment of cell esds is used for estimating esds involving l.s. planes.
;

loop_
_geom_bond_atom_site_label_1
_geom_bond_atom_site_label_2
_geom_bond_distance
_geom_bond_site_symmetry_2
_geom_bond_publ_flag
Au1 C1 2.014(4) . ?
Au1 C28 2.053(4) . ?
C1 N1 1.356(5) . ?
C1 N2 1.364(5) . ?
N1 C2 1.386(5) . ?
N1 C4 1.451(5) . ?
C2 C3 1.327(6) . ?
C2 H2 0.9300 . ?
C3 N2 1.386(5) . ?
C3 H3 0.9300 . ?
N2 C16 1.439(5) . ?
C4 C5 1.387(8) . ?
C4 C9 1.412(8) . ?
C5 C6 1.406(7) . ?
C5 C10 1.523(9) . ?
C6 C7 1.389(12) . ?
C6 H6 0.9300 . ?
C7 C8 1.347(13) . ?
C7 H7 0.9300 . ?
C8 C9 1.391(8) . ?
C8 H8 0.9300 . ?
C9 C13 1.505(10) . ?
C10 C12 1.526(8) . ?
C10 C11 1.526(8) . ?
C10 H10 0.9800 . ?
C11 H11 0.9600 . ?
C11 H11A 0.9600 . ?
C11 H11B 0.9600 . ?
C12 H12 0.9600 . ?
C12 H12A 0.9600 . ?
C12 H12B 0.9600 . ?
C13 C14 1.534(10) . ?
C13 C15 1.561(9) . ?
C13 H13 0.9800 . ?
C14 H14 0.9600 . ?
C14 H14A 0.9600 . ?
C14 H14B 0.9600 . ?
C15 H15 0.9600 . ?
C15 H15A 0.9600 . ?
C15 H15B 0.9600 . ?
C16 C21 1.380(6) . ?
C16 C17 1.408(6) . ?
C17 C18 1.389(6) . ?
C17 C22 1.492(8) . ?
C18 C19 1.375(8) . ?
C18 H18 0.9300 . ?
C19 C20 1.362(7) . ?
C19 H19 0.9300 . ?
C20 C21 1.405(6) . ?
C20 H20 0.9300 . ?
C21 C25 1.495(7) . ?
C22 C24 1.506(9) . ?
C22 C23 1.534(11) . ?
C22 H22 0.9800 . ?
C23 H23 0.9600 . ?
C23 H23A 0.9600 . ?
C23 H23B 0.9600 . ?
C24 H24 0.9600 . ?
C24 H24A 0.9600 . ?
C24 H24B 0.9600 . ?
C25 C27 1.529(9) . ?
C25 C26 1.549(9) . ?
C25 H25 0.9800 . ?
C26 H26 0.9600 . ?
C26 H26A 0.9600 . ?
C26 H26B 0.9600 . ?
C27 H27 0.9600 . ?
C27 H27A 0.9600 . ?
C27 H27B 0.9600 . ?
C28 C29 1.292(6) . ?
C28 N4 1.470(5) . ?
C29 N3 1.237(6) . ?
N3 C30 1.440(6) . ?
C30 C35 1.394(7) . ?
C30 C31 1.400(6) . ?
C31 C32 1.389(6) . ?
C31 C36 1.495(7) . ?
C32 C33 1.387(7) . ?
C32 H32 0.9300 . ?
C33 C34 1.380(7) . ?
C33 C37 1.514(6) . ?
C34 C35 1.389(6) . ?
C34 H34 0.9300 . ?
C35 C38 1.512(6) . ?
C36 H36 0.9600 . ?
C36 H36A 0.9600 . ?
C36 H36B 0.9600 . ?
C37 H37 0.9600 . ?
C37 H37A 0.9600 . ?
C37 H37B 0.9600 . ?
C38 H38 0.9600 . ?
C38 H38A 0.9600 . ?
C38 H38B 0.9600 . ?
N4 B1 1.387(6) . ?
N4 C39 1.457(5) . ?
C39 C40 1.396(6) . ?
C39 C44 1.397(7) . ?
C40 C41 1.415(7) . ?
C40 C45 1.489(7) . ?
C41 C42 1.369(9) . ?
C41 H41 0.9300 . ?
C42 C43 1.382(8) . ?
C42 H42 0.9300 . ?
C43 C44 1.402(7) . ?
C43 H43 0.9300 . ?
C44 C46 1.507(7) . ?
C45 H45 0.9600 . ?
C45 H45A 0.9600 . ?
C45 H45B 0.9600 . ?
C46 H46 0.9600 . ?
C46 H46A 0.9600 . ?
C46 H46B 0.9600 . ?
B1 C47 1.562(10) . ?
B1 C68 1.617(6) . ?
B1 C54 1.611(9) . ?
B1 C61 1.677(8) . ?
C47 C48 1.3900 . ?
C47 C52 1.3900 . ?
C48 C49 1.3900 . ?
C48 C53 1.466(13) . ?
C49 C50 1.3900 . ?
C49 H49 0.9300 . ?
C50 C51 1.3900 . ?
C50 H50 0.9300 . ?
C51 C52 1.3900 . ?
C51 H51 0.9300 . ?
C52 H52 0.9300 . ?
C53 H53 0.9600 . ?
C53 H53A 0.9600 . ?
C53 H53B 0.9600 . ?
C54 C55 1.3900 . ?
C54 C59 1.413(13) . ?
C55 C56 1.3900 . ?
C55 C60 1.527(12) . ?
C56 C57 1.374(12) . ?
C56 H78 0.9300 . ?
C57 C58 1.3900 . ?
C57 H79 0.9300 . ?
C58 C59 1.3900 . ?
C58 H80 0.9300 . ?
C59 H81 0.9300 . ?
C60 H75 0.9600 . ?
C60 H76 0.9600 . ?
C60 H77 0.9600 . ?
C61 C62 1.3900 . ?
C61 C66 1.3900 . ?
C62 C63 1.3900 . ?
C62 C67 1.573(16) . ?
C63 C64 1.3900 . ?
C63 H63 0.9300 . ?
C64 C65 1.3900 . ?
C64 H64 0.9300 . ?
C65 C66 1.3900 . ?
C65 H65 0.9300 . ?
C66 H66 0.9300 . ?
C67 H67 0.9600 . ?
C67 H67A 0.9600 . ?
C67 H67B 0.9600 . ?
C68 C69 1.3900 . ?
C68 C73 1.3900 . ?
C69 C70 1.3900 . ?
C69 C74 1.439(15) . ?
C70 C71 1.3900 . ?
C70 H68 0.9300 . ?
C71 C72 1.3900 . ?
C71 H69 0.9300 . ?
C72 C73 1.3900 . ?
C72 H70 0.9300 . ?
C73 H71 0.9300 . ?
C74 H72 0.9600 . ?
C74 H73 0.9600 . ?
C74 H74 0.9600 . ?

loop_
_geom_angle_atom_site_label_1
_geom_angle_atom_site_label_2
_geom_angle_atom_site_label_3
_geom_angle
_geom_angle_site_symmetry_1
_geom_angle_site_symmetry_3
_geom_angle_publ_flag
C1 Au1 C28 175.27(18) . . ?
N1 C1 N2 103.7(3) . . ?
N1 C1 Au1 128.2(3) . . ?
N2 C1 Au1 127.8(3) . . ?
C1 N1 C2 111.2(3) . . ?
C1 N1 C4 124.2(3) . . ?
C2 N1 C4 124.1(3) . . ?
C3 C2 N1 107.1(4) . . ?
C3 C2 H2 126.5 . . ?
N1 C2 H2 126.5 . . ?
C2 C3 N2 107.0(3) . . ?
C2 C3 H3 126.5 . . ?
N2 C3 H3 126.5 . . ?
C1 N2 C3 111.0(3) . . ?
C1 N2 C16 124.8(3) . . ?
C3 N2 C16 124.2(3) . . ?
C5 C4 C9 123.8(5) . . ?
C5 C4 N1 116.6(5) . . ?
C9 C4 N1 119.6(5) . . ?
C4 C5 C6 117.1(7) . . ?
C4 C5 C10 122.3(4) . . ?
C6 C5 C10 120.5(6) . . ?
C7 C6 C5 119.7(7) . . ?
C7 C6 H6 120.2 . . ?
C5 C6 H6 120.2 . . ?
C8 C7 C6 121.4(6) . . ?
C8 C7 H7 119.3 . . ?
C6 C7 H7 119.3 . . ?
C7 C8 C9 122.3(8) . . ?
C7 C8 H8 118.8 . . ?
C9 C8 H8 118.8 . . ?
C8 C9 C4 115.7(7) . . ?
C8 C9 C13 121.5(7) . . ?
C4 C9 C13 122.6(4) . . ?
C5 C10 C12 111.2(5) . . ?
C5 C10 C11 114.8(6) . . ?
C12 C10 C11 109.4(6) . . ?
C5 C10 H10 107.0 . . ?
C12 C10 H10 107.0 . . ?
C11 C10 H10 107.0 . . ?
C10 C11 H11 109.5 . . ?
C10 C11 H11A 109.5 . . ?
H11 C11 H11A 109.5 . . ?
C10 C11 H11B 109.5 . . ?
H11 C11 H11B 109.5 . . ?
H11A C11 H11B 109.5 . . ?
C10 C12 H12 109.5 . . ?
C10 C12 H12A 109.5 . . ?
H12 C12 H12A 109.5 . . ?
C10 C12 H12B 109.5 . . ?
H12 C12 H12B 109.5 . . ?
H12A C12 H12B 109.5 . . ?
C9 C13 C14 112.0(5) . . ?
C9 C13 C15 111.9(7) . . ?
C14 C13 C15 107.6(6) . . ?
C9 C13 H13 108.4 . . ?
C14 C13 H13 108.4 . . ?
C15 C13 H13 108.4 . . ?
C13 C14 H14 109.5 . . ?
C13 C14 H14A 109.5 . . ?
H14 C14 H14A 109.5 . . ?
C13 C14 H14B 109.5 . . ?
H14 C14 H14B 109.5 . . ?
H14A C14 H14B 109.5 . . ?
C13 C15 H15 109.5 . . ?
C13 C15 H15A 109.5 . . ?
H15 C15 H15A 109.5 . . ?
C13 C15 H15B 109.5 . . ?
H15 C15 H15B 109.5 . . ?
H15A C15 H15B 109.5 . . ?
C21 C16 C17 122.6(4) . . ?
C21 C16 N2 118.8(4) . . ?
C17 C16 N2 118.6(4) . . ?
C18 C17 C16 117.0(5) . . ?
C18 C17 C22 120.0(5) . . ?
C16 C17 C22 123.0(4) . . ?
C19 C18 C17 121.5(5) . . ?
C19 C18 H18 119.2 . . ?
C17 C18 H18 119.2 . . ?
C20 C19 C18 120.4(4) . . ?
C20 C19 H19 119.8 . . ?
C18 C19 H19 119.8 . . ?
C19 C20 C21 121.0(5) . . ?
C19 C20 H20 119.5 . . ?
C21 C20 H20 119.5 . . ?
C16 C21 C20 117.6(4) . . ?
C16 C21 C25 123.0(4) . . ?
C20 C21 C25 119.4(5) . . ?
C17 C22 C24 111.5(6) . . ?
C17 C22 C23 111.5(7) . . ?
C24 C22 C23 111.7(7) . . ?
C17 C22 H22 107.3 . . ?
C24 C22 H22 107.3 . . ?
C23 C22 H22 107.3 . . ?
C22 C23 H23 109.5 . . ?
C22 C23 H23A 109.5 . . ?
H23 C23 H23A 109.5 . . ?
C22 C23 H23B 109.5 . . ?
H23 C23 H23B 109.5 . . ?
H23A C23 H23B 109.5 . . ?
C22 C24 H24 109.5 . . ?
C22 C24 H24A 109.5 . . ?
H24 C24 H24A 109.5 . . ?
C22 C24 H24B 109.5 . . ?
H24 C24 H24B 109.5 . . ?
H24A C24 H24B 109.5 . . ?
C21 C25 C27 112.0(5) . . ?
C21 C25 C26 111.3(5) . . ?
C27 C25 C26 110.1(6) . . ?
C21 C25 H25 107.7 . . ?
C27 C25 H25 107.7 . . ?
C26 C25 H25 107.7 . . ?
C25 C26 H26 109.5 . . ?
C25 C26 H26A 109.5 . . ?
H26 C26 H26A 109.5 . . ?
C25 C26 H26B 109.5 . . ?
H26 C26 H26B 109.5 . . ?
H26A C26 H26B 109.5 . . ?
C25 C27 H27 109.5 . . ?
C25 C27 H27A 109.5 . . ?
H27 C27 H27A 109.5 . . ?
C25 C27 H27B 109.5 . . ?
H27 C27 H27B 109.5 . . ?
H27A C27 H27B 109.5 . . ?
C29 C28 N4 118.3(4) . . ?
C29 C28 Au1 118.3(3) . . ?
N4 C28 Au1 123.3(3) . . ?
N3 C29 C28 173.2(5) . . ?
C29 N3 C30 123.8(4) . . ?
C35 C30 C31 121.8(4) . . ?
C35 C30 N3 122.2(4) . . ?
C31 C30 N3 115.9(4) . . ?
C32 C31 C30 117.8(4) . . ?
C32 C31 C36 121.2(4) . . ?
C30 C31 C36 120.9(4) . . ?
C33 C32 C31 121.9(4) . . ?
C33 C32 H32 119.0 . . ?
C31 C32 H32 119.0 . . ?
C34 C33 C32 118.2(4) . . ?
C34 C33 C37 121.9(5) . . ?
C32 C33 C37 119.9(5) . . ?
C33 C34 C35 122.5(4) . . ?
C33 C34 H34 118.7 . . ?
C35 C34 H34 118.7 . . ?
C34 C35 C30 117.5(4) . . ?
C34 C35 C38 120.4(4) . . ?
C30 C35 C38 122.1(4) . . ?
C31 C36 H36 109.5 . . ?
C31 C36 H36A 109.5 . . ?
H36 C36 H36A 109.5 . . ?
C31 C36 H36B 109.5 . . ?
H36 C36 H36B 109.5 . . ?
H36A C36 H36B 109.5 . . ?
C33 C37 H37 109.5 . . ?
C33 C37 H37A 109.5 . . ?
H37 C37 H37A 109.5 . . ?
C33 C37 H37B 109.5 . . ?
H37 C37 H37B 109.5 . . ?
H37A C37 H37B 109.5 . . ?
C35 C38 H38 109.5 . . ?
C35 C38 H38A 109.5 . . ?
H38 C38 H38A 109.5 . . ?
C35 C38 H38B 109.5 . . ?
H38 C38 H38B 109.5 . . ?
H38A C38 H38B 109.5 . . ?
B1 N4 C39 123.4(3) . . ?
B1 N4 C28 122.8(3) . . ?
C39 N4 C28 113.8(3) . . ?
C40 C39 C44 121.7(4) . . ?
C40 C39 N4 119.2(4) . . ?
C44 C39 N4 119.2(4) . . ?
C39 C40 C41 117.8(5) . . ?
C39 C40 C45 122.2(4) . . ?
C41 C40 C45 120.0(5) . . ?
C42 C41 C40 121.3(5) . . ?
C42 C41 H41 119.4 . . ?
C40 C41 H41 119.4 . . ?
C41 C42 C43 119.7(5) . . ?
C41 C42 H42 120.1 . . ?
C43 C42 H42 120.1 . . ?
C42 C43 C44 121.4(6) . . ?
C42 C43 H43 119.3 . . ?
C44 C43 H43 119.3 . . ?
C39 C44 C43 118.0(5) . . ?
C39 C44 C46 123.0(4) . . ?
C43 C44 C46 119.0(5) . . ?
C40 C45 H45 109.5 . . ?
C40 C45 H45A 109.5 . . ?
H45 C45 H45A 109.5 . . ?
C40 C45 H45B 109.5 . . ?
H45 C45 H45B 109.5 . . ?
H45A C45 H45B 109.5 . . ?
C44 C46 H46 109.5 . . ?
C44 C46 H46A 109.5 . . ?
H46 C46 H46A 109.5 . . ?
C44 C46 H46B 109.5 . . ?
H46 C46 H46B 109.5 . . ?
H46A C46 H46B 109.5 . . ?
N4 B1 C47 121.9(5) . . ?
N4 B1 C68 129.5(4) . . ?
N4 B1 C54 118.1(5) . . ?
C47 B1 C54 120.0(6) . . ?
N4 B1 C61 117.7(4) . . ?
C68 B1 C61 112.7(5) . . ?
C48 C47 C52 120.0 . . ?
C48 C47 B1 125.3(7) . . ?
C52 C47 B1 114.4(7) . . ?
C47 C48 C49 120.0 . . ?
C47 C48 C53 125.3(7) . . ?
C49 C48 C53 114.7(7) . . ?
C50 C49 C48 120.0 . . ?
C50 C49 H49 120.0 . . ?
C48 C49 H49 120.0 . . ?
C49 C50 C51 120.0 . . ?
C49 C50 H50 120.0 . . ?
C51 C50 H50 120.0 . . ?
C52 C51 C50 120.0 . . ?
C52 C51 H51 120.0 . . ?
C50 C51 H51 120.0 . . ?
C51 C52 C47 120.0 . . ?
C51 C52 H52 120.0 . . ?
C47 C52 H52 120.0 . . ?
C48 C53 H53 109.5 . . ?
C48 C53 H53A 109.5 . . ?
H53 C53 H53A 109.5 . . ?
C48 C53 H53B 109.5 . . ?
H53 C53 H53B 109.5 . . ?
H53A C53 H53B 109.5 . . ?
C55 C54 C59 118.5(6) . . ?
C55 C54 B1 123.5(8) . . ?
C59 C54 B1 117.9(7) . . ?
C54 C55 C56 120.0 . . ?
C54 C55 C60 122.5(7) . . ?
C56 C55 C60 117.5(7) . . ?
C55 C56 C57 121.5(6) . . ?
C55 C56 H78 119.2 . . ?
C57 C56 H78 119.2 . . ?
C58 C57 C56 119.4(4) . . ?
C58 C57 H79 120.3 . . ?
C56 C57 H79 120.3 . . ?
C57 C58 C59 120.0 . . ?
C57 C58 H80 120.0 . . ?
C59 C58 H80 120.0 . . ?
C58 C59 C54 120.6(4) . . ?
C58 C59 H81 119.7 . . ?
C54 C59 H81 119.7 . . ?
C55 C60 H75 109.5 . . ?
C55 C60 H76 109.5 . . ?
H75 C60 H76 109.5 . . ?
C55 C60 H77 109.5 . . ?
H75 C60 H77 109.5 . . ?
H76 C60 H77 109.5 . . ?
C62 C61 C66 120.0 . . ?
C62 C61 B1 119.7(3) . . ?
C66 C61 B1 119.8(3) . . ?
C63 C62 C61 120.0 . . ?
C63 C62 C67 122.4(5) . . ?
C61 C62 C67 117.6(5) . . ?
C62 C63 C64 120.0 . . ?
C62 C63 H63 120.0 . . ?
C64 C63 H63 120.0 . . ?
C65 C64 C63 120.0 . . ?
C65 C64 H64 120.0 . . ?
C63 C64 H64 120.0 . . ?
C64 C65 C66 120.0 . . ?
C64 C65 H65 120.0 . . ?
C66 C65 H65 120.0 . . ?
C65 C66 C61 120.0 . . ?
C65 C66 H66 120.0 . . ?
C61 C66 H66 120.0 . . ?
C62 C67 H67 109.5 . . ?
C62 C67 H67A 109.5 . . ?
H67 C67 H67A 109.5 . . ?
C62 C67 H67B 109.5 . . ?
H67 C67 H67B 109.5 . . ?
H67A C67 H67B 109.5 . . ?
C69 C68 C73 120.0 . . ?
C69 C68 B1 124.1(3) . . ?
C73 C68 B1 115.9(3) . . ?
C70 C69 C68 120.0 . . ?
C70 C69 C74 114.5(6) . . ?
C68 C69 C74 125.4(6) . . ?
C71 C70 C69 120.0 . . ?
C71 C70 H68 120.0 . . ?
C69 C70 H68 120.0 . . ?
C70 C71 C72 120.0 . . ?
C70 C71 H69 120.0 . . ?
C72 C71 H69 120.0 . . ?
C73 C72 C71 120.0 . . ?
C73 C72 H70 120.0 . . ?
C71 C72 H70 120.0 . . ?
C72 C73 C68 120.0 . . ?
C72 C73 H71 120.0 . . ?
C68 C73 H71 120.0 . . ?
C69 C74 H72 109.5 . . ?
C69 C74 H73 109.5 . . ?
H72 C74 H73 109.5 . . ?
C69 C74 H74 109.5 . . ?
H72 C74 H74 109.5 . . ?
H73 C74 H74 109.5 . . ?

loop_
_geom_torsion_atom_site_label_1
_geom_torsion_atom_site_label_2
_geom_torsion_atom_site_label_3
_geom_torsion_atom_site_label_4
_geom_torsion
_geom_torsion_site_symmetry_1
_geom_torsion_site_symmetry_2
_geom_torsion_site_symmetry_3
_geom_torsion_site_symmetry_4
_geom_torsion_publ_flag
N2 C1 N1 C2 -0.8(5) . . . . ?
Au1 C1 N1 C2 173.2(4) . . . . ?
N2 C1 N1 C4 171.5(5) . . . . ?
Au1 C1 N1 C4 -14.4(7) . . . . ?
C1 N1 C2 C3 1.3(6) . . . . ?
C4 N1 C2 C3 -171.0(5) . . . . ?
N1 C2 C3 N2 -1.1(6) . . . . ?
N1 C1 N2 C3 0.1(5) . . . . ?
Au1 C1 N2 C3 -174.0(3) . . . . ?
N1 C1 N2 C16 -178.5(4) . . . . ?
Au1 C1 N2 C16 7.4(6) . . . . ?
C2 C3 N2 C1 0.6(6) . . . . ?
C2 C3 N2 C16 179.3(4) . . . . ?
C1 N1 C4 C5 -91.8(6) . . . . ?
C2 N1 C4 C5 79.5(6) . . . . ?
C1 N1 C4 C9 90.5(6) . . . . ?
C2 N1 C4 C9 -98.1(6) . . . . ?
C9 C4 C5 C6 0.9(7) . . . . ?
N1 C4 C5 C6 -176.6(4) . . . . ?
C9 C4 C5 C10 -176.3(4) . . . . ?
N1 C4 C5 C10 6.2(6) . . . . ?
C4 C5 C6 C7 -0.8(8) . . . . ?
C10 C5 C6 C7 176.4(5) . . . . ?
C5 C6 C7 C8 0.0(9) . . . . ?
C6 C7 C8 C9 0.9(10) . . . . ?
C7 C8 C9 C4 -0.8(8) . . . . ?
C7 C8 C9 C13 -176.4(6) . . . . ?
C5 C4 C9 C8 -0.1(7) . . . . ?
N1 C4 C9 C8 177.3(4) . . . . ?
C5 C4 C9 C13 175.4(5) . . . . ?
N1 C4 C9 C13 -7.1(7) . . . . ?
C4 C5 C10 C12 98.6(6) . . . . ?
C6 C5 C10 C12 -78.5(6) . . . . ?
C4 C5 C10 C11 -136.5(5) . . . . ?
C6 C5 C10 C11 46.5(7) . . . . ?
C8 C9 C13 C14 66.9(7) . . . . ?
C4 C9 C13 C14 -108.4(6) . . . . ?
C8 C9 C13 C15 -54.1(7) . . . . ?
C4 C9 C13 C15 130.6(5) . . . . ?
C1 N2 C16 C21 -94.4(5) . . . . ?
C3 N2 C16 C21 87.1(5) . . . . ?
C1 N2 C16 C17 87.8(5) . . . . ?
C3 N2 C16 C17 -90.6(5) . . . . ?
C21 C16 C17 C18 0.6(6) . . . . ?
N2 C16 C17 C18 178.3(4) . . . . ?
C21 C16 C17 C22 -178.4(5) . . . . ?
N2 C16 C17 C22 -0.8(7) . . . . ?
C16 C17 C18 C19 0.2(7) . . . . ?
C22 C17 C18 C19 179.3(5) . . . . ?
C17 C18 C19 C20 -0.8(7) . . . . ?
C18 C19 C20 C21 0.7(7) . . . . ?
C17 C16 C21 C20 -0.7(6) . . . . ?
N2 C16 C21 C20 -178.4(4) . . . . ?
C17 C16 C21 C25 -179.3(4) . . . . ?
N2 C16 C21 C25 3.1(6) . . . . ?
C19 C20 C21 C16 0.1(6) . . . . ?
C19 C20 C21 C25 178.7(5) . . . . ?
C18 C17 C22 C24 54.9(8) . . . . ?
C16 C17 C22 C24 -126.0(6) . . . . ?
C18 C17 C22 C23 -70.6(7) . . . . ?
C16 C17 C22 C23 108.4(6) . . . . ?
C16 C21 C25 C27 112.9(6) . . . . ?
C20 C21 C25 C27 -65.6(7) . . . . ?
C16 C21 C25 C26 -123.3(5) . . . . ?
C20 C21 C25 C26 58.1(6) . . . . ?
C29 N3 C30 C35 53.1(6) . . . . ?
C29 N3 C30 C31 -129.0(5) . . . . ?
C35 C30 C31 C32 -3.3(7) . . . . ?
N3 C30 C31 C32 178.8(4) . . . . ?
C35 C30 C31 C36 178.2(5) . . . . ?
N3 C30 C31 C36 0.3(7) . . . . ?
C30 C31 C32 C33 2.5(7) . . . . ?
C36 C31 C32 C33 -179.0(5) . . . . ?
C31 C32 C33 C34 0.3(7) . . . . ?
C31 C32 C33 C37 179.6(5) . . . . ?
C32 C33 C34 C35 -2.4(7) . . . . ?
C37 C33 C34 C35 178.3(4) . . . . ?
C33 C34 C35 C30 1.7(7) . . . . ?
C33 C34 C35 C38 -178.9(4) . . . . ?
C31 C30 C35 C34 1.3(7) . . . . ?
N3 C30 C35 C34 179.0(4) . . . . ?
C31 C30 C35 C38 -178.1(4) . . . . ?
N3 C30 C35 C38 -0.3(7) . . . . ?
C29 C28 N4 B1 -64.2(6) . . . . ?
Au1 C28 N4 B1 117.2(4) . . . . ?
C29 C28 N4 C39 116.0(5) . . . . ?
Au1 C28 N4 C39 -62.6(5) . . . . ?
B1 N4 C39 C40 -71.2(6) . . . . ?
C28 N4 C39 C40 108.5(5) . . . . ?
B1 N4 C39 C44 107.9(5) . . . . ?
C28 N4 C39 C44 -72.4(5) . . . . ?
C44 C39 C40 C41 -3.8(7) . . . . ?
N4 C39 C40 C41 175.3(4) . . . . ?
C44 C39 C40 C45 175.8(4) . . . . ?
N4 C39 C40 C45 -5.1(6) . . . . ?
C39 C40 C41 C42 1.3(7) . . . . ?
C45 C40 C41 C42 -178.3(5) . . . . ?
C40 C41 C42 C43 1.2(8) . . . . ?
C41 C42 C43 C44 -1.4(9) . . . . ?
C40 C39 C44 C43 3.6(7) . . . . ?
N4 C39 C44 C43 -175.5(4) . . . . ?
C40 C39 C44 C46 -178.3(4) . . . . ?
N4 C39 C44 C46 2.7(7) . . . . ?
C42 C43 C44 C39 -0.9(8) . . . . ?
C42 C43 C44 C46 -179.2(5) . . . . ?
C39 N4 B1 C47 176.7(7) . . . . ?
C28 N4 B1 C47 -3.1(9) . . . . ?
C39 N4 B1 C68 5.4(8) . . . . ?
C28 N4 B1 C68 -174.4(4) . . . . ?
C39 N4 B1 C54 -5.4(7) . . . . ?
C28 N4 B1 C54 174.8(5) . . . . ?
C39 N4 B1 C61 -178.4(5) . . . . ?
C28 N4 B1 C61 1.8(7) . . . . ?
N4 B1 C47 C48 -66.5(9) . . . . ?
C54 B1 C47 C48 115.6(7) . . . . ?
N4 B1 C47 C52 107.4(5) . . . . ?
C54 B1 C47 C52 -70.5(9) . . . . ?
C52 C47 C48 C49 0.0 . . . . ?
B1 C47 C48 C49 173.6(8) . . . . ?
C52 C47 C48 C53 -179.1(10) . . . . ?
B1 C47 C48 C53 -5.5(10) . . . . ?
C47 C48 C49 C50 0.0 . . . . ?
C53 C48 C49 C50 179.2(9) . . . . ?
C48 C49 C50 C51 0.0 . . . . ?
C49 C50 C51 C52 0.0 . . . . ?
C50 C51 C52 C47 0.0 . . . . ?
C48 C47 C52 C51 0.0 . . . . ?
B1 C47 C52 C51 -174.3(7) . . . . ?
N4 B1 C54 C55 131.8(8) . . . . ?
C47 B1 C54 C55 -50.2(12) . . . . ?
N4 B1 C54 C59 -53.0(10) . . . . ?
C47 B1 C54 C59 125.0(9) . . . . ?
C59 C54 C55 C56 1.2(14) . . . . ?
B1 C54 C55 C56 176.4(8) . . . . ?
C59 C54 C55 C60 -178.9(9) . . . . ?
B1 C54 C55 C60 -3.7(15) . . . . ?
C54 C55 C56 C57 -1.6(16) . . . . ?
C60 C55 C56 C57 178.5(9) . . . . ?
C55 C56 C57 C58 1.2(13) . . . . ?
C56 C57 C58 C59 -0.4(7) . . . . ?
C57 C58 C59 C54 0.1(6) . . . . ?
C55 C54 C59 C58 -0.5(11) . . . . ?
B1 C54 C59 C58 -176.0(4) . . . . ?
N4 B1 C61 C62 108.0(4) . . . . ?
C68 B1 C61 C62 -75.2(6) . . . . ?
N4 B1 C61 C66 -80.1(5) . . . . ?
C68 B1 C61 C66 96.7(4) . . . . ?
C66 C61 C62 C63 0.0 . . . . ?
B1 C61 C62 C63 171.9(3) . . . . ?
C66 C61 C62 C67 -179.1(6) . . . . ?
B1 C61 C62 C67 -7.3(7) . . . . ?
C61 C62 C63 C64 0.0 . . . . ?
C67 C62 C63 C64 179.1(7) . . . . ?
C62 C63 C64 C65 0.0 . . . . ?
C63 C64 C65 C66 0.0 . . . . ?
C64 C65 C66 C61 0.0 . . . . ?
C62 C61 C66 C65 0.0 . . . . ?
B1 C61 C66 C65 -171.9(3) . . . . ?
N4 B1 C68 C69 -54.3(6) . . . . ?
C61 B1 C68 C69 129.4(4) . . . . ?
N4 B1 C68 C73 122.8(5) . . . . ?
C61 B1 C68 C73 -53.5(6) . . . . ?
C73 C68 C69 C70 0.0 . . . . ?
B1 C68 C69 C70 177.0(4) . . . . ?
C73 C68 C69 C74 176.2(10) . . . . ?
B1 C68 C69 C74 -6.8(10) . . . . ?
C68 C69 C70 C71 0.0 . . . . ?
C74 C69 C70 C71 -176.6(9) . . . . ?
C69 C70 C71 C72 0.0 . . . . ?
C70 C71 C72 C73 0.0 . . . . ?
C71 C72 C73 C68 0.0 . . . . ?
C69 C68 C73 C72 0.0 . . . . ?
B1 C68 C73 C72 -177.2(3) . . . . ?

_refine_diff_density_max         2.606
_refine_diff_density_min         -0.866
_refine_diff_density_rms         0.108

_shelx_res_file                  
;
TITL 0708_b_a.res in P-1
    0708_b_1.res
    created by SHELXL-2018/1 at 14:53:59 on 08-Jul-2020
REM  Yadorkari-X generated
CELL 0.71073 11.9510 12.9306 18.7852 96.9410 104.9130 104.7030
ZERR 2.0 0.0003 0.0003 0.0006 0.0020 0.0030 0.0020
LATT 1
REM  SPGR P-1 triclinic
SFAC C H Au B N
UNIT 120 140 2 2 8
L.S. 10
FMAP 2
PLAN -20
ACTA
CONF
HTAB
LIST 4
WPDB -1
BOND $H

WGHT    0.050200
FVAR       0.32813   0.00000
AU1   3    0.770017    0.783278    0.263877    11.00000    0.04440    0.02219 =
         0.05798    0.01095    0.02768    0.00964
C1    1    0.729298    0.919440    0.239677    11.00000    0.04281    0.02018 =
         0.05319    0.00534    0.02562    0.00471
N1    5    0.660590    0.971704    0.268232    11.00000    0.05587    0.02212 =
         0.06844    0.01369    0.03824    0.01280
C2    1    0.664575    1.069378    0.244177    11.00000    0.06114    0.02248 =
         0.07943    0.01455    0.03705    0.01475
AFIX  43
H2    2    0.625896    1.119436    0.257255    11.00000   -1.20000
AFIX   0
C3    1    0.734010    1.078014    0.198947    11.00000    0.05356    0.02407 =
         0.06069    0.01270    0.02848    0.00868
AFIX  43
H3    2    0.752127    1.134663    0.173691    11.00000   -1.20000
AFIX   0
N2    5    0.774374    0.986599    0.196509    11.00000    0.04206    0.02066 =
         0.05326    0.00867    0.02355    0.00770
C4    1    0.580728    0.924772    0.310082    11.00000    0.06822    0.02934 =
         0.09920    0.02729    0.06207    0.02248
C5    1    0.461278    0.869985    0.268866    11.00000    0.06450    0.04191 =
         0.12729    0.04317    0.06091    0.02811
C6    1    0.381456    0.829294    0.309258    11.00000    0.07049    0.06699 =
         0.19762    0.07243    0.08623    0.03712
AFIX  43
H6    2    0.300292    0.792809    0.284063    11.00000   -1.20000
AFIX   0
C7    1    0.424421    0.843857    0.386966    11.00000    0.14837    0.08773 =
         0.19094    0.08740    0.14528    0.07108
AFIX  43
H7    2    0.371189    0.816809    0.413387    11.00000   -1.20000
AFIX   0
C8    1    0.541494    0.896296    0.424891    11.00000    0.14105    0.06410 =
         0.12668    0.04288    0.10521    0.04396
AFIX  43
H8    2    0.567006    0.903502    0.476854    11.00000   -1.20000
AFIX   0
C9    1    0.625628    0.940074    0.389057    11.00000    0.10634    0.03645 =
         0.09085    0.02138    0.07190    0.02382
C10   1    0.417788    0.849149    0.183302    11.00000    0.03899    0.05023 =
         0.14543    0.04766    0.03138    0.01531
AFIX  13
H10   2    0.478729    0.899641    0.167555    11.00000   -1.20000
AFIX   0
C11   1    0.296678    0.869760    0.149822    11.00000    0.07273    0.06967 =
         0.20723    0.05972    0.03448    0.03130
AFIX 137
H11   2    0.232455    0.814013    0.156922    11.00000   -1.50000
H11A  2    0.283430    0.868456    0.097058    11.00000   -1.50000
H11B  2    0.297971    0.939777    0.174425    11.00000   -1.50000
AFIX   0
C12   1    0.411736    0.733868    0.149160    11.00000    0.05329    0.05354 =
         0.12439    0.02774    0.00949    0.01073
AFIX 137
H12   2    0.489344    0.722340    0.167980    11.00000   -1.50000
H12A  2    0.390438    0.724914    0.095427    11.00000   -1.50000
H12B  2    0.351619    0.681832    0.162595    11.00000   -1.50000
AFIX   0
C13   1    0.757532    0.992662    0.431797    11.00000    0.13867    0.04463 =
         0.07275    0.00928    0.05592   -0.00495
AFIX  13
H13   2    0.798878    1.025306    0.397524    11.00000   -1.20000
AFIX   0
C14   1    0.818875    0.909867    0.462828    11.00000    0.10930    0.06465 =
         0.09575   -0.00994    0.03981    0.02103
AFIX 137
H14   2    0.783668    0.881367    0.499574    11.00000   -1.50000
H14A  2    0.904065    0.945166    0.485832    11.00000   -1.50000
H14B  2    0.807285    0.851247    0.422498    11.00000   -1.50000
AFIX   0
C15   1    0.775472    1.084351    0.499521    11.00000    0.27205    0.05966 =
         0.10524    0.00494    0.04429    0.07620
AFIX 137
H15   2    0.750625    1.143586    0.481073    11.00000   -1.50000
H15A  2    0.859452    1.110194    0.528685    11.00000   -1.50000
H15B  2    0.727374    1.055667    0.530460    11.00000   -1.50000
AFIX   0
C16   1    0.851372    0.964744    0.152646    11.00000    0.04604    0.02461 =
         0.04848    0.01282    0.02206    0.01073
C17   1    0.796839    0.904082    0.078692    11.00000    0.05043    0.04172 =
         0.05371    0.01027    0.01871    0.01760
C18   1    0.873903    0.887121    0.037345    11.00000    0.08077    0.05659 =
         0.04333    0.01563    0.02752    0.02779
AFIX  43
H18   2    0.840927    0.847527   -0.011769    11.00000   -1.20000
AFIX   0
C19   1    0.997786    0.927515    0.067351    11.00000    0.07901    0.04541 =
         0.06534    0.03158    0.04612    0.03267
AFIX  43
H19   2    1.047423    0.914231    0.038695    11.00000   -1.20000
AFIX   0
C20   1    1.048231    0.986887    0.138823    11.00000    0.05242    0.04409 =
         0.07162    0.01971    0.03291    0.01491
AFIX  43
H20   2    1.132159    1.014417    0.158250    11.00000   -1.20000
AFIX   0
C21   1    0.975486    1.007210    0.183677    11.00000    0.04934    0.03132 =
         0.05857    0.01156    0.02250    0.01182
C22   1    0.662764    0.860128    0.043922    11.00000    0.06216    0.09616 =
         0.07011   -0.01449    0.01267    0.02147
AFIX  13
H22   2    0.625388    0.871483    0.083775    11.00000   -1.20000
AFIX   0
C23   1    0.616723    0.922355   -0.016259    11.00000    0.11784    0.17004 =
         0.12054   -0.01869   -0.02625    0.09238
AFIX 137
H23   2    0.633952    0.997490    0.006476    11.00000   -1.50000
H23A  2    0.530781    0.890791   -0.038605    11.00000   -1.50000
H23B  2    0.656622    0.917730   -0.054316    11.00000   -1.50000
AFIX   0
C24   1    0.624227    0.739162    0.013366    11.00000    0.06816    0.07893 =
         0.14753   -0.03986    0.01198   -0.00935
AFIX 137
H24   2    0.658814    0.725193   -0.026267    11.00000   -1.50000
H24A  2    0.537398    0.712634   -0.005963    11.00000   -1.50000
H24B  2    0.651912    0.702574    0.052858    11.00000   -1.50000
AFIX   0
C25   1    1.034363    1.070648    0.262430    11.00000    0.05074    0.07609 =
         0.06913   -0.00915    0.01369    0.01906
AFIX  13
H25   2    0.970002    1.080935    0.283431    11.00000   -1.20000
AFIX   0
C26   1    1.117417    1.185055    0.264289    11.00000    0.06358    0.05563 =
         0.12959   -0.01670   -0.00819    0.01367
AFIX 137
H26   2    1.179790    1.177326    0.242344    11.00000   -1.50000
H26A  2    1.153835    1.223908    0.315420    11.00000   -1.50000
H26B  2    1.070101    1.224839    0.236254    11.00000   -1.50000
AFIX   0
C27   1    1.106085    1.009775    0.312254    11.00000    0.11246    0.11519 =
         0.06185    0.01575    0.01340    0.01695
AFIX 137
H27   2    1.051835    0.943007    0.315757    11.00000   -1.50000
H27A  2    1.145577    1.054493    0.361545    11.00000   -1.50000
H27B  2    1.165873    0.993607    0.290743    11.00000   -1.50000
AFIX   0
C28   1    0.824245    0.652676    0.295145    11.00000    0.04322    0.02791 =
         0.05339    0.01263    0.02016    0.01397
C29   1    0.930514    0.648641    0.293660    11.00000    0.05109    0.02460 =
         0.05916    0.01274    0.02418    0.01073
N3    5    1.037060    0.652680    0.299398    11.00000    0.04803    0.03484 =
         0.06673    0.01641    0.02781    0.01126
C30   1    1.074250    0.598144    0.242130    11.00000    0.03775    0.03444 =
         0.06781    0.01905    0.02775    0.00824
C31   1    1.148862    0.533486    0.266099    11.00000    0.04265    0.05071 =
         0.07223    0.02852    0.03099    0.01606
C32   1    1.184974    0.477749    0.212437    11.00000    0.04689    0.04125 =
         0.08044    0.02591    0.03506    0.01859
AFIX  43
H32   2    1.231910    0.432137    0.226949    11.00000   -1.20000
AFIX   0
C33   1    1.153099    0.488100    0.137814    11.00000    0.04840    0.03497 =
         0.08300    0.01184    0.03718    0.00742
C34   1    1.083836    0.556466    0.117343    11.00000    0.04772    0.03414 =
         0.05790    0.01482    0.02115    0.00549
AFIX  43
H34   2    1.064724    0.565992    0.067836    11.00000   -1.20000
AFIX   0
C35   1    1.041568    0.611601    0.167845    11.00000    0.03821    0.02901 =
         0.06685    0.01793    0.02469    0.00620
C36   1    1.185699    0.522786    0.346525    11.00000    0.09509    0.10196 =
         0.09057    0.06017    0.06070    0.06028
AFIX 137
H36   2    1.218446    0.594040    0.378262    11.00000   -1.50000
H36A  2    1.246083    0.485066    0.354237    11.00000   -1.50000
H36B  2    1.116223    0.482381    0.358727    11.00000   -1.50000
AFIX   0
C37   1    1.195531    0.426135    0.081606    11.00000    0.08284    0.05837 =
         0.08345    0.01039    0.03929    0.02499
AFIX 137
H37   2    1.282240    0.443176    0.099029    11.00000   -1.50000
H37A  2    1.171738    0.446741    0.033849    11.00000   -1.50000
H37B  2    1.159525    0.349190    0.076292    11.00000   -1.50000
AFIX   0
C38   1    0.964152    0.684031    0.142174    11.00000    0.06049    0.04143 =
         0.07521    0.02422    0.03051    0.02136
AFIX 137
H38   2    0.969049    0.697866    0.093826    11.00000   -1.50000
H38A  2    0.992811    0.751858    0.177772    11.00000   -1.50000
H38B  2    0.881432    0.648366    0.138619    11.00000   -1.50000
AFIX   0
N4    5    0.749383    0.564779    0.320751    11.00000    0.03712    0.03091 =
         0.05182    0.01369    0.01851    0.01142
C39   1    0.723540    0.601365    0.389588    11.00000    0.05074    0.03098 =
         0.06252    0.01692    0.02606    0.01514
C40   1    0.606284    0.604433    0.385875    11.00000    0.04701    0.04180 =
         0.06710    0.02085    0.02569    0.01780
C41   1    0.581730    0.632330    0.454246    11.00000    0.07255    0.06000 =
         0.08356    0.02645    0.04650    0.02841
AFIX  43
H41   2    0.503840    0.633451    0.453238    11.00000   -1.20000
AFIX   0
C42   1    0.670428    0.657709    0.521871    11.00000    0.08995    0.07088 =
         0.06395    0.02284    0.03723    0.03552
AFIX  43
H42   2    0.652333    0.674496    0.566346    11.00000   -1.20000
AFIX   0
C43   1    0.786917    0.658279    0.523764    11.00000    0.07824    0.06448 =
         0.05638    0.01523    0.02287    0.03021
AFIX  43
H43   2    0.847148    0.677174    0.569798    11.00000   -1.20000
AFIX   0
C44   1    0.816265    0.630975    0.457761    11.00000    0.05845    0.04192 =
         0.06262    0.01600    0.02327    0.02041
C45   1    0.508740    0.580206    0.313097    11.00000    0.05144    0.06271 =
         0.08199    0.02564    0.03173    0.02936
AFIX 137
H45   2    0.542744    0.608369    0.275804    11.00000   -1.50000
H45A  2    0.448058    0.613922    0.319333    11.00000   -1.50000
H45B  2    0.472528    0.502708    0.297230    11.00000   -1.50000
AFIX   0
C46   1    0.944547    0.631536    0.463425    11.00000    0.05512    0.05546 =
         0.07035    0.00742    0.01355    0.01229
AFIX 137
H46   2    0.943493    0.566782    0.431971    11.00000   -1.50000
H46A  2    0.987418    0.633539    0.514617    11.00000   -1.50000
H46B  2    0.984432    0.694644    0.447293    11.00000   -1.50000
AFIX   0
B1    4    0.707188    0.457172    0.282472    11.00000    0.03866    0.03215 =
         0.05924    0.01932    0.01508    0.01430
PART 1
AFIX  66
C47   1    0.730949    0.422067    0.206524    10.50000    0.03335    0.01288 =
         0.04953    0.01286    0.02748    0.00397
C48   1    0.683514    0.452055    0.139204    10.50000    0.07032    0.05962 =
         0.07838    0.01438    0.04393   -0.00999
C49   1    0.720743    0.424640    0.077097    10.50000    0.02852    0.05752 =
         0.09346    0.03210   -0.01425   -0.00912
AFIX  43
H49   2    0.689006    0.444704    0.032055    10.50000   -1.20000
AFIX  65
C50   1    0.805406    0.367237    0.082308    10.50000    0.06484    0.05023 =
         0.06336   -0.00815    0.03887   -0.02334
AFIX  43
H50   2    0.830314    0.348895    0.040754    10.50000   -1.20000
AFIX  65
C51   1    0.852841    0.337249    0.149628    10.50000    0.03477    0.03729 =
         0.08871    0.01147    0.00530   -0.00242
AFIX  43
H51   2    0.909486    0.298842    0.153115    10.50000   -1.20000
AFIX  65
C52   1    0.815614    0.364663    0.211736    10.50000    0.04853    0.02379 =
         0.06369    0.00926    0.03489   -0.00276
AFIX  43
H52   2    0.847351    0.344599    0.256777    10.50000   -1.20000
AFIX   0
C53   1    0.595333    0.513849    0.126791    10.50000    0.03971    0.02027 =
         0.03810    0.01125    0.00860    0.01478
AFIX 137
H53   2    0.633354    0.587541    0.154279    10.50000   -1.50000
H53A  2    0.528212    0.480501    0.143821    10.50000   -1.50000
H53B  2    0.566694    0.513969    0.074146    10.50000   -1.50000
AFIX  66
C54   1    0.635754    0.366629    0.319932    10.50000    0.03696    0.01600 =
         0.03826    0.01240    0.02021    0.00681
C55   1    0.525680    0.288910    0.280934    10.50000    0.04159    0.02892 =
         0.05146    0.01582    0.03472    0.01137
C56   1    0.472974    0.209680    0.316077    10.50000    0.07126    0.02806 =
         0.07124    0.03485    0.04849    0.02133
AFIX  43
H78   2    0.398316    0.159237    0.289851    10.50000   -1.20000
AFIX  66
C57   1    0.528623    0.204175    0.388650    10.50000    0.05566    0.02673 =
         0.05385    0.01151    0.03672    0.00783
AFIX  43
H79   2    0.492689    0.149744    0.410915    10.50000   -1.20000
AFIX  65
C58   1    0.639120    0.280678    0.428517    10.50000    0.06776    0.04145 =
         0.04489    0.01788    0.02065    0.02300
AFIX  43
H80   2    0.677182    0.277869    0.477794    10.50000   -1.20000
AFIX  65
C59   1    0.692729    0.361378    0.394734    10.50000    0.05971    0.03125 =
         0.04588    0.00742    0.01802    0.01993
AFIX  43
H81   2    0.766716    0.412346    0.421587    10.50000   -1.20000
AFIX   0
C60   1    0.458046    0.286307    0.199532    10.50000    0.03925    0.04093 =
         0.05344    0.00992    0.01418    0.00365
AFIX 137
H75   2    0.431901    0.350450    0.196862    10.50000   -1.50000
H76   2    0.388704    0.222601    0.181531    10.50000   -1.50000
H77   2    0.511000    0.284234    0.169011    10.50000   -1.50000
PART 2
AFIX  65
C61   1    0.747890    0.427453    0.205216    10.50000    0.03655    0.02882 =
         0.06437    0.01666    0.00943   -0.01266
C62   1    0.831601    0.369537    0.206970    10.50000    0.03624    0.03035 =
         0.04168    0.01108    0.02010    0.01269
C63   1    0.854286    0.332703    0.140997    10.50000    0.06757    0.02495 =
         0.04375   -0.00104    0.04263    0.00172
AFIX  43
H63   2    0.910295    0.293954    0.142171    10.50000   -1.20000
AFIX  65
C64   1    0.793260    0.353785    0.073268    10.50000    0.04835    0.03037 =
         0.03703    0.00123    0.00307   -0.01141
AFIX  43
H64   2    0.808438    0.329140    0.029128    10.50000   -1.20000
AFIX  65
C65   1    0.709549    0.411701    0.071513    10.50000    0.06673    0.02882 =
         0.04030    0.00373    0.02691   -0.01479
AFIX  43
H65   2    0.668719    0.425805    0.026198    10.50000   -1.20000
AFIX  65
C66   1    0.686863    0.448535    0.137486    10.50000    0.04169    0.01661 =
         0.04544    0.01022    0.00366    0.01368
AFIX  43
H66   2    0.630854    0.487285    0.136311    10.50000   -1.20000
AFIX   0
C67   1    0.896333    0.346809    0.285073    10.50000    0.08005    0.05363 =
         0.12103    0.00942    0.04327    0.02955
AFIX 137
H67   2    0.924898    0.412900    0.322357    10.50000   -1.50000
H67A  2    0.963726    0.321350    0.281170    10.50000   -1.50000
H67B  2    0.839891    0.292301    0.299372    10.50000   -1.50000
AFIX  65
C68   1    0.615861    0.352796    0.298174    10.50000    0.04622    0.04414 =
         0.05963    0.01108    0.01131    0.02322
C69   1    0.633025    0.319646    0.366847    10.50000    0.05534    0.03669 =
         0.06690    0.01720    0.01454    0.01153
C70   1    0.546603    0.231794    0.376106    10.50000    0.08531    0.06412 =
         0.12023    0.04831    0.07208    0.02817
AFIX  43
H68   2    0.558088    0.209615    0.422053    10.50000   -1.20000
AFIX  65
C71   1    0.443016    0.177092    0.316693    10.50000    0.08842    0.04046 =
         0.12053    0.03054    0.07200    0.01796
AFIX  43
H69   2    0.385194    0.118313    0.322888    10.50000   -1.20000
AFIX  65
C72   1    0.425850    0.210241    0.248020    10.50000    0.06028    0.05463 =
         0.11934   -0.00510    0.04548    0.00451
AFIX  43
H70   2    0.356543    0.173641    0.208268    10.50000   -1.20000
AFIX  65
C73   1    0.512271    0.298092    0.238759    10.50000    0.04753    0.03680 =
         0.07260    0.01272    0.02749    0.00948
AFIX  43
H71   2    0.500786    0.320271    0.192812    10.50000   -1.20000
AFIX   0
C74   1    0.739026    0.365130    0.431085    10.50000    0.10495    0.06480 =
         0.09275    0.05221    0.00912    0.01819
AFIX 137
H72   2    0.810181    0.380386    0.414671    10.50000   -1.50000
H73   2    0.743302    0.313887    0.463909    10.50000   -1.50000
H74   2    0.734319    0.431465    0.457532    10.50000   -1.50000
PART 0

AFIX   0
HKLF 4


REM  0708_b_a.res in P-1
REM R1 =  0.0450 for    9548 Fo > 4sig(Fo)  and  0.0801 for all   13468 data
REM    685 parameters refined using      0 restraints

END

WGHT      0.0502      0.0000

REM No hydrogen bonds found for HTAB generation

REM Highest difference peak  2.606,  deepest hole -0.866,  1-sigma level  0.108
Q1    1   0.7163  0.7521  0.2059  11.00000  0.05    2.61
Q2    1   0.8230  0.8000  0.3127  11.00000  0.05    1.54
Q3    1   0.8015  0.7741  0.2258  11.00000  0.05    1.14
Q4    1   0.6854  0.7909  0.2412  11.00000  0.05    1.07
Q5    1   0.7164  0.7757  0.2632  11.00000  0.05    1.01
Q6    1   0.7535  0.6851  0.2803  11.00000  0.05    0.90
Q7    1   0.8603  0.7596  0.2872  11.00000  0.05    0.86
Q8    1   0.8751  0.8465  0.2688  11.00000  0.05    0.86
Q9    1   0.7800  0.8551  0.3177  11.00000  0.05    0.70
Q10   1   0.7817  0.8531  0.2209  11.00000  0.05    0.66
Q11   1   0.7708  0.7388  0.3171  11.00000  0.05    0.65
Q12   1   0.6783  0.6399  0.2037  11.00000  0.05    0.65
Q13   1   0.7938  0.8151  0.2709  11.00000  0.05    0.60
Q14   1   0.8472  0.9060  0.3177  11.00000  0.05    0.54
Q15   1   0.6356  0.7665  0.1587  11.00000  0.05    0.47
Q16   1   0.4029  0.8277  0.3478  11.00000  0.05    0.44
Q17   1   0.6273  0.5111  0.1156  11.00000  0.05    0.43
Q18   1   0.7368  0.9137  0.0650  11.00000  0.05    0.42
Q19   1   1.0353  1.0201  0.2909  11.00000  0.05    0.41
Q20   1   0.9244  0.9626  0.1774  11.00000  0.05    0.41
;
_shelx_res_checksum              22457
####################################################################### 
# 
# This file contains crystal structure data downloaded from the 
# Cambridge Structural Database (CSD) hosted by the Cambridge 
# Crystallographic Data Centre (CCDC).
# 
# Full information about CCDC data access policies and citation 
# guidelines are available at http://www.ccdc.cam.ac.uk/access/V1 
# 
# Audit and citation data items may have been added by the CCDC. 
# Please retain this information to preserve the provenance of 
# this file and to allow appropriate attribution of the data. 
# 
#######################################################################

data_3b
_database_code_depnum_ccdc_archive 'CCDC 2020134'
loop_
_audit_author_name
_audit_author_address
'Makoto Yamashita'
;Nagoya University
Japan
;
_audit_update_record             
;
2020-07-30 deposited with the CCDC.	2020-11-25 downloaded from the CCDC.
;

_audit_creation_method           SHELXL-2016/6
_shelx_SHELXL_version_number     2016/6
_chemical_name_systematic        ?
_chemical_name_common            ?
_chemical_melting_point          ?
_chemical_formula_moiety         'C48 H60 Au B N4'
_chemical_formula_sum            'C48 H60 Au B N4'
_chemical_formula_weight         900.77

loop_
_atom_type_symbol
_atom_type_description
_atom_type_scat_dispersion_real
_atom_type_scat_dispersion_imag
_atom_type_scat_source
C C 0.0033 0.0016 'International Tables Vol C Tables 4.2.6.8 and 6.1.1.4'
H H 0.0000 0.0000 'International Tables Vol C Tables 4.2.6.8 and 6.1.1.4'
B B 0.0013 0.0007 'International Tables Vol C Tables 4.2.6.8 and 6.1.1.4'
N N 0.0061 0.0033 'International Tables Vol C Tables 4.2.6.8 and 6.1.1.4'
Au Au -2.0133 8.8022 'International Tables Vol C Tables 4.2.6.8 and 6.1.1.4'

_space_group_crystal_system      monoclinic
_space_group_IT_number           9
_space_group_name_H-M_alt        'C c'
_space_group_name_Hall           'C -2yc'

_shelx_space_group_comment       
;
The symmetry employed for this shelxl refinement is uniquely defined
by the following loop, which should always be used as a source of
symmetry information in preference to the above space-group names.
They are only intended as comments.
;

loop_
_space_group_symop_operation_xyz
'x, y, z'
'x, -y, z+1/2'
'x+1/2, y+1/2, z'
'x+1/2, -y+1/2, z+1/2'

_cell_length_a                   14.0210(2)
_cell_length_b                   17.7771(3)
_cell_length_c                   17.7051(3)
_cell_angle_alpha                90
_cell_angle_beta                 97.0981(15)
_cell_angle_gamma                90
_cell_volume                     4379.22(12)
_cell_formula_units_Z            4
_cell_measurement_temperature    93(2)
_cell_measurement_reflns_used    17742
_cell_measurement_theta_min      1.8400
_cell_measurement_theta_max      30.4090
_exptl_crystal_description       plate
_exptl_crystal_colour            orange
_exptl_crystal_density_meas      ?
_exptl_crystal_density_method    ?
_exptl_crystal_density_diffrn    1.366
_exptl_crystal_F_000             1840
_exptl_transmission_factor_min   ?
_exptl_transmission_factor_max   ?
_exptl_crystal_size_max          0.110
_exptl_crystal_size_mid          0.060
_exptl_crystal_size_min          0.040
_exptl_absorpt_coefficient_mu    3.396
_shelx_estimated_absorpt_T_min   0.706
_shelx_estimated_absorpt_T_max   0.876
_exptl_absorpt_correction_T_min  0.880
_exptl_absorpt_correction_T_max  1.000
_exptl_absorpt_correction_type   gaussian
_exptl_absorpt_process_details   
;
CrysAlisPro 1.171.39.46 (Rigaku Oxford Diffraction, 2018)
Numerical absorption correction based on gaussian integration over
			a multifaceted crystal model
Empirical absorption correction using spherical harmonics,
 implemented in SCALE3 ABSPACK scaling algorithm.
;

_exptl_absorpt_special_details   ?
_diffrn_ambient_temperature      93(2)
_diffrn_radiation_wavelength     0.71073
_diffrn_radiation_type           MoK\a
_diffrn_source                   'micro-focus sealed X-ray tube'
_diffrn_source_type              'Mova (Mo) X-ray Source'
_diffrn_radiation_probe          x-ray
_diffrn_radiation_monochromator  mirror
_diffrn_measurement_device       'four-circle diffractometer'
_diffrn_measurement_device_type  'XtaLAB Synergy R, HyPix'
_diffrn_detector                 'CCD plate'
_diffrn_detector_type            HyPix
_diffrn_reflns_number            24141
_diffrn_reflns_av_unetI/netI     0.0290
_diffrn_reflns_av_R_equivalents  0.0252
_diffrn_reflns_limit_h_min       -16
_diffrn_reflns_limit_h_max       18
_diffrn_reflns_limit_k_min       -19
_diffrn_reflns_limit_k_max       23
_diffrn_reflns_limit_l_min       -23
_diffrn_reflns_limit_l_max       22
_diffrn_reflns_theta_min         1.859
_diffrn_reflns_theta_max         27.499
_diffrn_reflns_theta_full        25.242
_diffrn_measured_fraction_theta_max 0.985
_diffrn_measured_fraction_theta_full 1.000
_diffrn_reflns_Laue_measured_fraction_max 0.985
_diffrn_reflns_Laue_measured_fraction_full 1.000
_diffrn_reflns_point_group_measured_fraction_max 0.851
_diffrn_reflns_point_group_measured_fraction_full 0.899
_reflns_number_total             8573
_reflns_number_gt                8117
_reflns_threshold_expression     'I > 2\s(I)'
_reflns_Friedel_coverage         0.727
_reflns_Friedel_fraction_max     0.718
_reflns_Friedel_fraction_full    0.799

_reflns_special_details          
;
 Reflections were merged by SHELXL according to the crystal
 class for the calculation of statistics and refinement.
 
 _reflns_Friedel_fraction is defined as the number of unique
 Friedel pairs measured divided by the number that would be
 possible theoretically, ignoring centric projections and
 systematic absences.
;

_computing_data_collection       
;
CrysAlisPro 1.171.39.46 (Rigaku Oxford Diffraction, 2018)
;
_computing_cell_refinement       
;
CrysAlisPro 1.171.39.46 (Rigaku Oxford Diffraction, 2018)
;
_computing_data_reduction        
;
CrysAlisPro 1.171.39.46 (Rigaku Oxford Diffraction, 2018)
;
_computing_structure_solution    'SHELXT 2018/2 (Sheldrick, 2018)'
_computing_structure_refinement  'SHELXL-2018/3 (Sheldrick, 2018)'
_computing_molecular_graphics    'Yadokari-XG 2009(Wakita Nemoto et al.)'
_computing_publication_material  'Yadokari-XG 2009(Wakita,Nemoto et al.)'
_refine_special_details          ?
_refine_ls_structure_factor_coef Fsqd
_refine_ls_matrix_type           full
_refine_ls_weighting_scheme      calc
_refine_ls_weighting_details     
'w=1/[\s^2^(Fo^2^)+(0.0243P)^2^] where P=(Fo^2^+2Fc^2^)/3'
_atom_sites_solution_primary     ?
_atom_sites_solution_secondary   ?
_atom_sites_solution_hydrogens   geom
_refine_ls_hydrogen_treatment    constr
_refine_ls_extinction_method     none
_refine_ls_extinction_coef       .
_refine_ls_abs_structure_details 
;
 Flack x determined using 3262 quotients [(I+)-(I-)]/[(I+)+(I-)]
 (Parsons, Flack and Wagner, Acta Cryst. B69 (2013) 249-259).
;
_refine_ls_abs_structure_Flack   -0.018(4)
_chemical_absolute_configuration ?
_refine_ls_number_reflns         8573
_refine_ls_number_parameters     499
_refine_ls_number_restraints     2
_refine_ls_R_factor_all          0.0219
_refine_ls_R_factor_gt           0.0195
_refine_ls_wR_factor_ref         0.0426
_refine_ls_wR_factor_gt          0.0420
_refine_ls_goodness_of_fit_ref   1.043
_refine_ls_restrained_S_all      1.043
_refine_ls_shift/su_max          0.001
_refine_ls_shift/su_mean         0.000

loop_
_atom_site_label
_atom_site_type_symbol
_atom_site_fract_x
_atom_site_fract_y
_atom_site_fract_z
_atom_site_U_iso_or_equiv
_atom_site_adp_type
_atom_site_occupancy
_atom_site_site_symmetry_order
_atom_site_calc_flag
_atom_site_refinement_flags_posn
_atom_site_refinement_flags_adp
_atom_site_refinement_flags_occupancy
_atom_site_disorder_assembly
_atom_site_disorder_group
Au1 Au 0.42048(2) 0.22175(2) 0.85072(2) 0.01468(4) Uani 1 1 d . . . . .
C1 C 0.5345(5) 0.2318(3) 0.9366(4) 0.0159(13) Uani 1 1 d . . . . .
N1 N 0.5592(2) 0.29270(17) 0.9817(2) 0.0161(7) Uani 1 1 d . . . . .
C2 C 0.6418(3) 0.2800(2) 1.0306(2) 0.0199(8) Uani 1 1 d . . . . .
H1 H 0.672633 0.314565 1.066658 0.024 Uiso 1 1 calc R U . . .
C3 C 0.6707(3) 0.2093(2) 1.0177(2) 0.0196(8) Uani 1 1 d . . . . .
H2 H 0.725426 0.184118 1.042788 0.024 Uiso 1 1 calc R U . . .
N2 N 0.6043(2) 0.18077(16) 0.96057(18) 0.0139(6) Uani 1 1 d . . . . .
C4 C 0.5167(4) 0.3668(3) 0.9661(3) 0.0201(12) Uani 1 1 d . . . . .
C5 C 0.5624(3) 0.4131(2) 0.9182(2) 0.0231(9) Uani 1 1 d . . . . .
C6 C 0.5231(4) 0.4847(2) 0.9034(3) 0.0281(10) Uani 1 1 d . . . . .
H3 H 0.552240 0.518137 0.871164 0.034 Uiso 1 1 calc R U . . .
C7 C 0.4431(4) 0.5074(2) 0.9346(3) 0.0315(10) Uani 1 1 d . . . . .
H4 H 0.417782 0.556339 0.923955 0.038 Uiso 1 1 calc R U . . .
C8 C 0.3988(4) 0.4598(2) 0.9814(3) 0.0309(10) Uani 1 1 d . . . . .
H5 H 0.343175 0.476341 1.002339 0.037 Uiso 1 1 calc R U . . .
C9 C 0.4352(3) 0.3875(2) 0.9983(2) 0.0237(9) Uani 1 1 d . . . . .
C10 C 0.6483(3) 0.3877(3) 0.8805(3) 0.0277(10) Uani 1 1 d . . . . .
H57 H 0.666682 0.336620 0.900934 0.033 Uiso 1 1 calc R U . . .
C11 C 0.6206(4) 0.3794(3) 0.7946(3) 0.0397(12) Uani 1 1 d . . . . .
H21 H 0.566995 0.343968 0.784814 0.060 Uiso 1 1 calc R U . . .
H22 H 0.675844 0.360501 0.771434 0.060 Uiso 1 1 calc R U . . .
H23 H 0.601246 0.428499 0.772618 0.060 Uiso 1 1 calc R U . . .
C12 C 0.7348(4) 0.4381(3) 0.8994(5) 0.0609(19) Uani 1 1 d . . . . .
H24 H 0.718896 0.489248 0.881300 0.091 Uiso 1 1 calc R U . . .
H25 H 0.788484 0.418865 0.874494 0.091 Uiso 1 1 calc R U . . .
H26 H 0.753076 0.438949 0.954630 0.091 Uiso 1 1 calc R U . . .
C13 C 0.3855(3) 0.3356(3) 1.0493(3) 0.0267(9) Uani 1 1 d . . . . .
H58 H 0.412185 0.283866 1.044560 0.032 Uiso 1 1 calc R U . . .
C14 C 0.4069(5) 0.3591(5) 1.1317(4) 0.061(2) Uani 1 1 d . . . . .
H27 H 0.381619 0.409826 1.138051 0.091 Uiso 1 1 calc R U . . .
H28 H 0.476537 0.358986 1.146757 0.091 Uiso 1 1 calc R U . . .
H29 H 0.376343 0.323794 1.163820 0.091 Uiso 1 1 calc R U . . .
C15 C 0.2787(4) 0.3317(3) 1.0258(3) 0.0445(13) Uani 1 1 d . . . . .
H30 H 0.250796 0.382012 1.028643 0.067 Uiso 1 1 calc R U . . .
H31 H 0.249568 0.297589 1.059889 0.067 Uiso 1 1 calc R U . . .
H32 H 0.266166 0.312970 0.973415 0.067 Uiso 1 1 calc R U . . .
C16 C 0.6152(3) 0.1077(2) 0.9255(2) 0.0160(8) Uani 1 1 d . . . . .
C17 C 0.6562(3) 0.1052(2) 0.8571(2) 0.0215(9) Uani 1 1 d . . . . .
C18 C 0.6739(3) 0.0342(2) 0.8286(3) 0.0281(10) Uani 1 1 d . . . . .
H6 H 0.702991 0.030271 0.783051 0.034 Uiso 1 1 calc R U . . .
C19 C 0.6503(3) -0.0303(2) 0.8647(3) 0.0279(10) Uani 1 1 d . . . . .
H7 H 0.663905 -0.078022 0.844438 0.033 Uiso 1 1 calc R U . . .
C20 C 0.6068(3) -0.0259(2) 0.9305(3) 0.0243(9) Uani 1 1 d . . . . .
H8 H 0.588991 -0.070800 0.954274 0.029 Uiso 1 1 calc R U . . .
C21 C 0.5886(3) 0.0435(2) 0.9626(2) 0.0180(8) Uani 1 1 d . . . . .
C22 C 0.6839(4) 0.1758(3) 0.8167(3) 0.0254(11) Uani 1 1 d . . . . .
H59 H 0.652802 0.219573 0.839413 0.030 Uiso 1 1 calc R U . . .
C23 C 0.6476(4) 0.1740(3) 0.7315(3) 0.0353(11) Uani 1 1 d . . . . .
H33 H 0.677612 0.131882 0.707606 0.053 Uiso 1 1 calc R U . . .
H34 H 0.664184 0.221273 0.707926 0.053 Uiso 1 1 calc R U . . .
H35 H 0.577603 0.167524 0.724515 0.053 Uiso 1 1 calc R U . . .
C24 C 0.7924(4) 0.1880(3) 0.8302(3) 0.0417(13) Uani 1 1 d . . . . .
H36 H 0.813088 0.192617 0.884891 0.063 Uiso 1 1 calc R U . . .
H37 H 0.808872 0.234081 0.804318 0.063 Uiso 1 1 calc R U . . .
H38 H 0.824986 0.145036 0.809896 0.063 Uiso 1 1 calc R U . . .
C25 C 0.5388(3) 0.0467(2) 1.0344(2) 0.0239(9) Uani 1 1 d . . . . .
H60 H 0.532850 0.100789 1.048794 0.029 Uiso 1 1 calc R U . . .
B1 B 0.3049(6) 0.2140(3) 0.7585(5) 0.0132(14) Uani 1 1 d . . . . .
C26 C 0.5970(5) 0.0062(3) 1.1008(3) 0.0529(17) Uani 1 1 d . . . . .
H39 H 0.600815 -0.047473 1.089057 0.079 Uiso 1 1 calc R U . . .
H40 H 0.565647 0.012698 1.146903 0.079 Uiso 1 1 calc R U . . .
H41 H 0.661980 0.027447 1.109215 0.079 Uiso 1 1 calc R U . . .
C27 C 0.4375(4) 0.0140(3) 1.0178(4) 0.0500(16) Uani 1 1 d . . . . .
H42 H 0.400126 0.043913 0.978076 0.075 Uiso 1 1 calc R U . . .
H43 H 0.406075 0.015236 1.064211 0.075 Uiso 1 1 calc R U . . .
H44 H 0.441455 -0.038106 1.000379 0.075 Uiso 1 1 calc R U . . .
C28 C 0.2011(3) 0.2453(2) 0.7771(2) 0.0181(8) Uani 1 1 d . . . . .
C29 C 0.1565(3) 0.2214(2) 0.8405(3) 0.0248(9) Uani 1 1 d . . . . .
C30 C 0.0670(3) 0.2506(3) 0.8536(3) 0.0332(11) Uani 1 1 d . . . . .
H9 H 0.038956 0.234266 0.897007 0.040 Uiso 1 1 calc R U . . .
C31 C 0.0186(3) 0.3027(3) 0.8046(3) 0.0372(12) Uani 1 1 d . . . . .
H10 H -0.041571 0.322594 0.814445 0.045 Uiso 1 1 calc R U . . .
C32 C 0.0596(3) 0.3249(2) 0.7415(3) 0.0301(10) Uani 1 1 d . . . . .
H11 H 0.027024 0.359735 0.706672 0.036 Uiso 1 1 calc R U . . .
C33 C 0.1478(3) 0.2966(2) 0.7286(3) 0.0212(9) Uani 1 1 d . . . . .
H12 H 0.173942 0.312845 0.684369 0.025 Uiso 1 1 calc R U . . .
C34 C 0.2021(5) 0.1626(3) 0.8953(3) 0.0379(14) Uani 1 1 d . . . . .
H45 H 0.160324 0.153273 0.934817 0.057 Uiso 1 1 calc R U . . .
H46 H 0.264737 0.180725 0.919004 0.057 Uiso 1 1 calc R U . . .
H47 H 0.210630 0.115865 0.867653 0.057 Uiso 1 1 calc R U . . .
C35 C 0.3461(3) 0.2521(2) 0.6851(2) 0.0162(8) Uani 1 1 d . . . . .
C36 C 0.3665(3) 0.3309(2) 0.6816(2) 0.0188(8) Uani 1 1 d . . . . .
C37 C 0.4050(3) 0.3606(2) 0.6190(3) 0.0232(9) Uani 1 1 d . . . . .
H13 H 0.416913 0.413162 0.617612 0.028 Uiso 1 1 calc R U . . .
C38 C 0.4267(3) 0.3167(3) 0.5587(3) 0.0254(10) Uani 1 1 d . . . . .
H14 H 0.451863 0.338508 0.516348 0.030 Uiso 1 1 calc R U . . .
C39 C 0.4103(3) 0.2400(3) 0.5623(3) 0.0240(9) Uani 1 1 d . . . . .
H15 H 0.426687 0.208111 0.522778 0.029 Uiso 1 1 calc R U . . .
C40 C 0.3702(3) 0.2093(2) 0.6233(2) 0.0197(8) Uani 1 1 d . . . . .
H16 H 0.358315 0.156701 0.623240 0.024 Uiso 1 1 calc R U . . .
C41 C 0.3502(4) 0.3836(3) 0.7456(3) 0.0254(13) Uani 1 1 d . . . . .
H48 H 0.389350 0.428954 0.742597 0.038 Uiso 1 1 calc R U . . .
H49 H 0.368614 0.358548 0.794485 0.038 Uiso 1 1 calc R U . . .
H50 H 0.282148 0.397593 0.741125 0.038 Uiso 1 1 calc R U . . .
N3 N 0.2857(2) 0.12489(17) 0.73563(18) 0.0149(7) Uani 1 1 d . . . . .
C42 C 0.3547(3) 0.0718(2) 0.7455(2) 0.0188(8) Uani 1 1 d . . . . .
H17 H 0.413781 0.084092 0.775150 0.023 Uiso 1 1 calc R U . . .
C43 C 0.3441(3) 0.0006(2) 0.7148(2) 0.0190(8) Uani 1 1 d . . . . .
H18 H 0.395431 -0.034427 0.723567 0.023 Uiso 1 1 calc R U . . .
C44 C 0.2581(3) -0.0206(2) 0.6708(2) 0.0176(8) Uani 1 1 d . . . . .
C45 C 0.1846(3) 0.0345(2) 0.6632(2) 0.0186(8) Uani 1 1 d . . . . .
H19 H 0.123644 0.023268 0.635819 0.022 Uiso 1 1 calc R U . . .
C46 C 0.2015(3) 0.1040(2) 0.6955(2) 0.0170(8) Uani 1 1 d . . . . .
H20 H 0.150823 0.139798 0.689401 0.020 Uiso 1 1 calc R U . . .
N4 N 0.2444(3) -0.08845(19) 0.6368(2) 0.0226(7) Uani 1 1 d . . . . .
C47 C 0.3196(3) -0.1457(2) 0.6462(3) 0.0352(12) Uani 1 1 d . . . . .
H51 H 0.377213 -0.126623 0.626494 0.053 Uiso 1 1 calc R U . . .
H52 H 0.296983 -0.191126 0.618040 0.053 Uiso 1 1 calc R U . . .
H53 H 0.334912 -0.157935 0.700307 0.053 Uiso 1 1 calc R U . . .
C48 C 0.1521(3) -0.1086(2) 0.5957(3) 0.0278(10) Uani 1 1 d . . . . .
H54 H 0.101897 -0.102993 0.629169 0.042 Uiso 1 1 calc R U . . .
H55 H 0.154005 -0.160945 0.578524 0.042 Uiso 1 1 calc R U . . .
H56 H 0.137952 -0.075507 0.551423 0.042 Uiso 1 1 calc R U . . .

loop_
_atom_site_aniso_label
_atom_site_aniso_U_11
_atom_site_aniso_U_22
_atom_site_aniso_U_33
_atom_site_aniso_U_23
_atom_site_aniso_U_13
_atom_site_aniso_U_12
Au1 0.01393(6) 0.01545(6) 0.01339(6) -0.00030(12) -0.00342(4) -0.00083(11)
C1 0.016(3) 0.017(2) 0.014(3) 0.001(2) 0.000(2) -0.001(2)
N1 0.0167(18) 0.0133(15) 0.0170(17) -0.0015(12) -0.0023(13) 0.0020(12)
C2 0.018(2) 0.023(2) 0.016(2) -0.0050(16) -0.0049(16) 0.0008(15)
C3 0.018(2) 0.023(2) 0.016(2) -0.0016(15) -0.0042(16) 0.0016(15)
N2 0.0157(17) 0.0151(16) 0.0099(15) -0.0032(12) -0.0015(12) 0.0015(13)
C4 0.021(3) 0.019(2) 0.018(2) -0.0036(18) -0.008(2) -0.0012(19)
C5 0.026(2) 0.019(2) 0.022(2) -0.0026(16) -0.0022(18) -0.0030(16)
C6 0.035(3) 0.020(2) 0.029(2) 0.0012(17) 0.000(2) -0.0069(18)
C7 0.037(3) 0.015(2) 0.040(3) 0.0010(19) -0.002(2) 0.0033(18)
C8 0.036(3) 0.022(2) 0.034(3) -0.0039(19) 0.003(2) 0.0078(18)
C9 0.030(2) 0.0171(19) 0.023(2) -0.0021(16) 0.0005(19) 0.0034(16)
C10 0.028(2) 0.026(2) 0.031(3) 0.0043(19) 0.0083(19) -0.0070(18)
C11 0.045(3) 0.043(3) 0.033(3) 0.010(2) 0.016(2) 0.007(2)
C12 0.032(3) 0.049(4) 0.103(6) -0.021(4) 0.016(3) -0.017(3)
C13 0.028(2) 0.023(2) 0.030(2) 0.0038(19) 0.007(2) 0.0119(19)
C14 0.062(5) 0.090(5) 0.031(4) 0.010(4) 0.006(3) -0.027(4)
C15 0.033(3) 0.038(3) 0.060(4) 0.016(3) -0.004(2) -0.005(2)
C16 0.0129(19) 0.0158(17) 0.018(2) -0.0053(15) -0.0027(15) 0.0008(14)
C17 0.019(2) 0.024(2) 0.021(2) -0.0042(17) 0.0006(17) -0.0006(16)
C18 0.031(3) 0.031(2) 0.023(2) -0.0089(19) 0.008(2) 0.0008(19)
C19 0.031(3) 0.022(2) 0.031(3) -0.0119(18) 0.006(2) -0.0001(18)
C20 0.027(2) 0.0151(18) 0.031(2) -0.0006(16) 0.0030(19) 0.0006(16)
C21 0.015(2) 0.0188(19) 0.019(2) -0.0001(15) 0.0003(16) 0.0021(15)
C22 0.031(3) 0.028(2) 0.018(2) 0.0007(19) 0.008(2) -0.002(2)
C23 0.044(3) 0.038(3) 0.024(2) 0.004(2) 0.002(2) -0.007(2)
C24 0.038(3) 0.048(3) 0.038(3) 0.011(2) -0.002(2) -0.018(2)
C25 0.029(2) 0.021(2) 0.022(2) 0.0020(17) 0.0076(18) 0.0024(17)
B1 0.013(3) 0.013(2) 0.012(3) 0.000(2) -0.002(2) -0.001(2)
C26 0.079(5) 0.052(3) 0.028(3) 0.009(2) 0.010(3) 0.029(3)
C27 0.044(4) 0.059(4) 0.052(4) -0.013(3) 0.027(3) -0.021(3)
C28 0.014(2) 0.0189(18) 0.021(2) -0.0046(16) -0.0003(16) -0.0017(15)
C29 0.025(2) 0.026(2) 0.023(2) -0.0054(18) 0.0035(18) -0.0084(17)
C30 0.024(3) 0.042(3) 0.037(3) -0.013(2) 0.015(2) -0.011(2)
C31 0.016(2) 0.043(3) 0.053(3) -0.014(2) 0.008(2) -0.001(2)
C32 0.018(2) 0.029(2) 0.042(3) -0.005(2) -0.0016(19) 0.0009(17)
C33 0.017(2) 0.0227(19) 0.023(2) -0.0027(16) -0.0024(17) -0.0018(15)
C34 0.041(4) 0.043(3) 0.031(3) 0.010(2) 0.010(3) -0.008(3)
C35 0.0093(18) 0.0210(18) 0.017(2) 0.0017(16) -0.0046(15) 0.0001(15)
C36 0.0109(19) 0.0214(19) 0.023(2) 0.0011(17) -0.0030(15) -0.0011(15)
C37 0.019(2) 0.024(2) 0.026(2) 0.0059(18) -0.0040(19) -0.0077(16)
C38 0.020(2) 0.035(3) 0.020(2) 0.008(2) -0.0007(18) -0.0067(19)
C39 0.020(2) 0.034(2) 0.018(2) -0.0015(17) 0.0017(17) 0.0015(17)
C40 0.016(2) 0.023(2) 0.019(2) 0.0012(15) -0.0020(16) -0.0004(15)
C41 0.028(3) 0.019(2) 0.028(3) -0.001(2) -0.001(2) 0.001(2)
N3 0.0146(17) 0.0150(15) 0.0143(17) 0.0019(12) -0.0016(13) -0.0018(12)
C42 0.013(2) 0.023(2) 0.020(2) 0.0019(16) -0.0001(16) -0.0018(15)
C43 0.015(2) 0.0192(19) 0.023(2) 0.0005(16) 0.0021(17) 0.0026(15)
C44 0.018(2) 0.0201(19) 0.016(2) -0.0004(15) 0.0057(15) -0.0032(14)
C45 0.015(2) 0.026(2) 0.014(2) -0.0024(15) -0.0036(15) -0.0038(15)
C46 0.014(2) 0.0212(19) 0.014(2) 0.0012(15) -0.0016(15) 0.0020(15)
N4 0.0194(18) 0.0210(17) 0.0267(19) -0.0052(14) 0.0001(15) -0.0021(13)
C47 0.025(3) 0.022(2) 0.057(3) -0.012(2) 0.000(2) -0.0007(17)
C48 0.027(2) 0.028(2) 0.028(2) -0.0102(18) -0.0001(19) -0.0034(18)

_geom_special_details            
;
 All esds (except the esd in the dihedral angle between two l.s. planes)
 are estimated using the full covariance matrix.  The cell esds are taken
 into account individually in the estimation of esds in distances, angles
 and torsion angles; correlations between esds in cell parameters are only
 used when they are defined by crystal symmetry.  An approximate (isotropic)
 treatment of cell esds is used for estimating esds involving l.s. planes.
;

loop_
_geom_bond_atom_site_label_1
_geom_bond_atom_site_label_2
_geom_bond_distance
_geom_bond_site_symmetry_2
_geom_bond_publ_flag
Au1 C1 2.074(8) . ?
Au1 B1 2.158(8) . ?
C1 N1 1.363(7) . ?
C1 N2 1.364(7) . ?
N1 C2 1.377(5) . ?
N1 C4 1.458(6) . ?
C2 C3 1.350(5) . ?
C2 H1 0.9500 . ?
C3 N2 1.383(5) . ?
C3 H2 0.9500 . ?
N2 C16 1.457(5) . ?
C4 C9 1.389(7) . ?
C4 C5 1.393(7) . ?
C5 C6 1.400(6) . ?
C5 C10 1.516(6) . ?
C6 C7 1.370(7) . ?
C6 H3 0.9500 . ?
C7 C8 1.384(7) . ?
C7 H4 0.9500 . ?
C8 C9 1.402(6) . ?
C8 H5 0.9500 . ?
C9 C13 1.519(6) . ?
C10 C12 1.512(7) . ?
C10 C11 1.529(7) . ?
C10 H57 1.0000 . ?
C11 H21 0.9800 . ?
C11 H22 0.9800 . ?
C11 H23 0.9800 . ?
C12 H24 0.9800 . ?
C12 H25 0.9800 . ?
C12 H26 0.9800 . ?
C13 C15 1.506(7) . ?
C13 C14 1.512(8) . ?
C13 H58 1.0000 . ?
C14 H27 0.9800 . ?
C14 H28 0.9800 . ?
C14 H29 0.9800 . ?
C15 H30 0.9800 . ?
C15 H31 0.9800 . ?
C15 H32 0.9800 . ?
C16 C21 1.390(5) . ?
C16 C17 1.403(6) . ?
C17 C18 1.394(6) . ?
C17 C22 1.519(6) . ?
C18 C19 1.372(6) . ?
C18 H6 0.9500 . ?
C19 C20 1.383(6) . ?
C19 H7 0.9500 . ?
C20 C21 1.394(6) . ?
C20 H8 0.9500 . ?
C21 C25 1.526(6) . ?
C22 C24 1.526(7) . ?
C22 C23 1.532(7) . ?
C22 H59 1.0000 . ?
C23 H33 0.9800 . ?
C23 H34 0.9800 . ?
C23 H35 0.9800 . ?
C24 H36 0.9800 . ?
C24 H37 0.9800 . ?
C24 H38 0.9800 . ?
C25 C26 1.527(7) . ?
C25 C27 1.529(7) . ?
C25 H60 1.0000 . ?
B1 C28 1.630(9) . ?
B1 C35 1.634(9) . ?
B1 N3 1.648(6) . ?
C26 H39 0.9800 . ?
C26 H40 0.9800 . ?
C26 H41 0.9800 . ?
C27 H42 0.9800 . ?
C27 H43 0.9800 . ?
C27 H44 0.9800 . ?
C28 C33 1.403(6) . ?
C28 C29 1.415(6) . ?
C29 C30 1.404(7) . ?
C29 C34 1.513(7) . ?
C30 C31 1.388(8) . ?
C30 H9 0.9500 . ?
C31 C32 1.376(7) . ?
C31 H10 0.9500 . ?
C32 C33 1.380(6) . ?
C32 H11 0.9500 . ?
C33 H12 0.9500 . ?
C34 H45 0.9800 . ?
C34 H46 0.9800 . ?
C34 H47 0.9800 . ?
C35 C40 1.409(6) . ?
C35 C36 1.432(6) . ?
C36 C37 1.396(6) . ?
C36 C41 1.508(7) . ?
C37 C38 1.385(7) . ?
C37 H13 0.9500 . ?
C38 C39 1.387(7) . ?
C38 H14 0.9500 . ?
C39 C40 1.389(6) . ?
C39 H15 0.9500 . ?
C40 H16 0.9500 . ?
C41 H48 0.9800 . ?
C41 H49 0.9800 . ?
C41 H50 0.9800 . ?
N3 C42 1.348(5) . ?
N3 C46 1.352(5) . ?
C42 C43 1.377(6) . ?
C42 H17 0.9500 . ?
C43 C44 1.404(6) . ?
C43 H18 0.9500 . ?
C44 N4 1.351(5) . ?
C44 C45 1.416(6) . ?
C45 C46 1.370(5) . ?
C45 H19 0.9500 . ?
C46 H20 0.9500 . ?
N4 C48 1.450(6) . ?
N4 C47 1.460(6) . ?
C47 H51 0.9800 . ?
C47 H52 0.9800 . ?
C47 H53 0.9800 . ?
C48 H54 0.9800 . ?
C48 H55 0.9800 . ?
C48 H56 0.9800 . ?

loop_
_geom_angle_atom_site_label_1
_geom_angle_atom_site_label_2
_geom_angle_atom_site_label_3
_geom_angle
_geom_angle_site_symmetry_1
_geom_angle_site_symmetry_3
_geom_angle_publ_flag
C1 Au1 B1 177.8(3) . . ?
N1 C1 N2 103.1(5) . . ?
N1 C1 Au1 127.9(4) . . ?
N2 C1 Au1 129.0(4) . . ?
C1 N1 C2 111.8(4) . . ?
C1 N1 C4 122.6(4) . . ?
C2 N1 C4 124.0(3) . . ?
C3 C2 N1 107.0(3) . . ?
C3 C2 H1 126.5 . . ?
N1 C2 H1 126.5 . . ?
C2 C3 N2 106.1(4) . . ?
C2 C3 H2 127.0 . . ?
N2 C3 H2 127.0 . . ?
C1 N2 C3 112.1(4) . . ?
C1 N2 C16 124.8(4) . . ?
C3 N2 C16 122.9(3) . . ?
C9 C4 C5 123.9(4) . . ?
C9 C4 N1 119.9(4) . . ?
C5 C4 N1 116.2(5) . . ?
C4 C5 C6 116.9(4) . . ?
C4 C5 C10 122.8(4) . . ?
C6 C5 C10 120.2(4) . . ?
C7 C6 C5 121.0(4) . . ?
C7 C6 H3 119.5 . . ?
C5 C6 H3 119.5 . . ?
C6 C7 C8 120.8(4) . . ?
C6 C7 H4 119.6 . . ?
C8 C7 H4 119.6 . . ?
C7 C8 C9 120.6(4) . . ?
C7 C8 H5 119.7 . . ?
C9 C8 H5 119.7 . . ?
C4 C9 C8 116.9(4) . . ?
C4 C9 C13 123.0(4) . . ?
C8 C9 C13 120.1(4) . . ?
C12 C10 C5 112.7(4) . . ?
C12 C10 C11 112.0(5) . . ?
C5 C10 C11 110.4(4) . . ?
C12 C10 H57 107.1 . . ?
C5 C10 H57 107.1 . . ?
C11 C10 H57 107.1 . . ?
C10 C11 H21 109.5 . . ?
C10 C11 H22 109.5 . . ?
H21 C11 H22 109.5 . . ?
C10 C11 H23 109.5 . . ?
H21 C11 H23 109.5 . . ?
H22 C11 H23 109.5 . . ?
C10 C12 H24 109.5 . . ?
C10 C12 H25 109.5 . . ?
H24 C12 H25 109.5 . . ?
C10 C12 H26 109.5 . . ?
H24 C12 H26 109.5 . . ?
H25 C12 H26 109.5 . . ?
C15 C13 C14 110.6(5) . . ?
C15 C13 C9 112.1(4) . . ?
C14 C13 C9 110.8(4) . . ?
C15 C13 H58 107.7 . . ?
C14 C13 H58 107.7 . . ?
C9 C13 H58 107.7 . . ?
C13 C14 H27 109.5 . . ?
C13 C14 H28 109.5 . . ?
H27 C14 H28 109.5 . . ?
C13 C14 H29 109.5 . . ?
H27 C14 H29 109.5 . . ?
H28 C14 H29 109.5 . . ?
C13 C15 H30 109.5 . . ?
C13 C15 H31 109.5 . . ?
H30 C15 H31 109.5 . . ?
C13 C15 H32 109.5 . . ?
H30 C15 H32 109.5 . . ?
H31 C15 H32 109.5 . . ?
C21 C16 C17 123.0(3) . . ?
C21 C16 N2 118.9(3) . . ?
C17 C16 N2 118.1(3) . . ?
C18 C17 C16 116.8(4) . . ?
C18 C17 C22 120.7(4) . . ?
C16 C17 C22 122.5(4) . . ?
C19 C18 C17 121.6(4) . . ?
C19 C18 H6 119.2 . . ?
C17 C18 H6 119.2 . . ?
C18 C19 C20 120.2(4) . . ?
C18 C19 H7 119.9 . . ?
C20 C19 H7 119.9 . . ?
C19 C20 C21 121.0(4) . . ?
C19 C20 H8 119.5 . . ?
C21 C20 H8 119.5 . . ?
C16 C21 C20 117.4(4) . . ?
C16 C21 C25 122.6(3) . . ?
C20 C21 C25 119.9(4) . . ?
C17 C22 C24 110.6(4) . . ?
C17 C22 C23 111.9(4) . . ?
C24 C22 C23 111.1(4) . . ?
C17 C22 H59 107.7 . . ?
C24 C22 H59 107.7 . . ?
C23 C22 H59 107.7 . . ?
C22 C23 H33 109.5 . . ?
C22 C23 H34 109.5 . . ?
H33 C23 H34 109.5 . . ?
C22 C23 H35 109.5 . . ?
H33 C23 H35 109.5 . . ?
H34 C23 H35 109.5 . . ?
C22 C24 H36 109.5 . . ?
C22 C24 H37 109.5 . . ?
H36 C24 H37 109.5 . . ?
C22 C24 H38 109.5 . . ?
H36 C24 H38 109.5 . . ?
H37 C24 H38 109.5 . . ?
C21 C25 C26 111.6(4) . . ?
C21 C25 C27 109.6(4) . . ?
C26 C25 C27 111.4(5) . . ?
C21 C25 H60 108.1 . . ?
C26 C25 H60 108.1 . . ?
C27 C25 H60 108.1 . . ?
C28 B1 C35 115.5(5) . . ?
C28 B1 N3 104.8(5) . . ?
C35 B1 N3 105.5(5) . . ?
C28 B1 Au1 115.5(4) . . ?
C35 B1 Au1 105.6(4) . . ?
N3 B1 Au1 109.4(4) . . ?
C25 C26 H39 109.5 . . ?
C25 C26 H40 109.5 . . ?
H39 C26 H40 109.5 . . ?
C25 C26 H41 109.5 . . ?
H39 C26 H41 109.5 . . ?
H40 C26 H41 109.5 . . ?
C25 C27 H42 109.5 . . ?
C25 C27 H43 109.5 . . ?
H42 C27 H43 109.5 . . ?
C25 C27 H44 109.5 . . ?
H42 C27 H44 109.5 . . ?
H43 C27 H44 109.5 . . ?
C33 C28 C29 115.2(4) . . ?
C33 C28 B1 121.3(4) . . ?
C29 C28 B1 123.4(4) . . ?
C30 C29 C28 120.8(4) . . ?
C30 C29 C34 117.6(5) . . ?
C28 C29 C34 121.6(4) . . ?
C31 C30 C29 121.4(5) . . ?
C31 C30 H9 119.3 . . ?
C29 C30 H9 119.3 . . ?
C32 C31 C30 118.5(4) . . ?
C32 C31 H10 120.7 . . ?
C30 C31 H10 120.7 . . ?
C31 C32 C33 120.2(5) . . ?
C31 C32 H11 119.9 . . ?
C33 C32 H11 119.9 . . ?
C32 C33 C28 123.8(4) . . ?
C32 C33 H12 118.1 . . ?
C28 C33 H12 118.1 . . ?
C29 C34 H45 109.5 . . ?
C29 C34 H46 109.5 . . ?
H45 C34 H46 109.5 . . ?
C29 C34 H47 109.5 . . ?
H45 C34 H47 109.5 . . ?
H46 C34 H47 109.5 . . ?
C40 C35 C36 115.3(4) . . ?
C40 C35 B1 122.4(4) . . ?
C36 C35 B1 122.2(4) . . ?
C37 C36 C35 120.1(4) . . ?
C37 C36 C41 118.1(4) . . ?
C35 C36 C41 121.7(4) . . ?
C38 C37 C36 122.9(4) . . ?
C38 C37 H13 118.6 . . ?
C36 C37 H13 118.6 . . ?
C37 C38 C39 117.7(4) . . ?
C37 C38 H14 121.1 . . ?
C39 C38 H14 121.1 . . ?
C38 C39 C40 120.5(4) . . ?
C38 C39 H15 119.8 . . ?
C40 C39 H15 119.8 . . ?
C39 C40 C35 123.4(4) . . ?
C39 C40 H16 118.3 . . ?
C35 C40 H16 118.3 . . ?
C36 C41 H48 109.5 . . ?
C36 C41 H49 109.5 . . ?
H48 C41 H49 109.5 . . ?
C36 C41 H50 109.5 . . ?
H48 C41 H50 109.5 . . ?
H49 C41 H50 109.5 . . ?
C42 N3 C46 116.2(3) . . ?
C42 N3 B1 123.2(4) . . ?
C46 N3 B1 119.9(4) . . ?
N3 C42 C43 123.5(4) . . ?
N3 C42 H17 118.3 . . ?
C43 C42 H17 118.3 . . ?
C42 C43 C44 120.6(4) . . ?
C42 C43 H18 119.7 . . ?
C44 C43 H18 119.7 . . ?
N4 C44 C43 123.5(4) . . ?
N4 C44 C45 120.9(4) . . ?
C43 C44 C45 115.6(3) . . ?
C46 C45 C44 119.8(4) . . ?
C46 C45 H19 120.1 . . ?
C44 C45 H19 120.1 . . ?
N3 C46 C45 124.2(4) . . ?
N3 C46 H20 117.9 . . ?
C45 C46 H20 117.9 . . ?
C44 N4 C48 120.9(3) . . ?
C44 N4 C47 120.8(4) . . ?
C48 N4 C47 118.1(3) . . ?
N4 C47 H51 109.5 . . ?
N4 C47 H52 109.5 . . ?
H51 C47 H52 109.5 . . ?
N4 C47 H53 109.5 . . ?
H51 C47 H53 109.5 . . ?
H52 C47 H53 109.5 . . ?
N4 C48 H54 109.5 . . ?
N4 C48 H55 109.5 . . ?
H54 C48 H55 109.5 . . ?
N4 C48 H56 109.5 . . ?
H54 C48 H56 109.5 . . ?
H55 C48 H56 109.5 . . ?

loop_
_geom_torsion_atom_site_label_1
_geom_torsion_atom_site_label_2
_geom_torsion_atom_site_label_3
_geom_torsion_atom_site_label_4
_geom_torsion
_geom_torsion_site_symmetry_1
_geom_torsion_site_symmetry_2
_geom_torsion_site_symmetry_3
_geom_torsion_site_symmetry_4
_geom_torsion_publ_flag
N2 C1 N1 C2 0.9(6) . . . . ?
Au1 C1 N1 C2 -177.4(4) . . . . ?
N2 C1 N1 C4 166.8(4) . . . . ?
Au1 C1 N1 C4 -11.6(8) . . . . ?
C1 N1 C2 C3 -0.7(5) . . . . ?
C4 N1 C2 C3 -166.4(4) . . . . ?
N1 C2 C3 N2 0.2(5) . . . . ?
N1 C1 N2 C3 -0.8(6) . . . . ?
Au1 C1 N2 C3 177.6(4) . . . . ?
N1 C1 N2 C16 -174.5(4) . . . . ?
Au1 C1 N2 C16 3.8(8) . . . . ?
C2 C3 N2 C1 0.3(5) . . . . ?
C2 C3 N2 C16 174.3(4) . . . . ?
C1 N1 C4 C9 91.5(6) . . . . ?
C2 N1 C4 C9 -104.3(5) . . . . ?
C1 N1 C4 C5 -88.3(6) . . . . ?
C2 N1 C4 C5 75.8(6) . . . . ?
C9 C4 C5 C6 0.8(7) . . . . ?
N1 C4 C5 C6 -179.4(4) . . . . ?
C9 C4 C5 C10 -176.7(5) . . . . ?
N1 C4 C5 C10 3.2(7) . . . . ?
C4 C5 C6 C7 -0.2(7) . . . . ?
C10 C5 C6 C7 177.3(4) . . . . ?
C5 C6 C7 C8 -0.3(7) . . . . ?
C6 C7 C8 C9 0.4(7) . . . . ?
C5 C4 C9 C8 -0.8(7) . . . . ?
N1 C4 C9 C8 179.4(4) . . . . ?
C5 C4 C9 C13 179.0(5) . . . . ?
N1 C4 C9 C13 -0.8(7) . . . . ?
C7 C8 C9 C4 0.2(7) . . . . ?
C7 C8 C9 C13 -179.6(4) . . . . ?
C4 C5 C10 C12 -123.1(6) . . . . ?
C6 C5 C10 C12 59.5(6) . . . . ?
C4 C5 C10 C11 110.8(5) . . . . ?
C6 C5 C10 C11 -66.6(5) . . . . ?
C4 C9 C13 C15 -131.1(5) . . . . ?
C8 C9 C13 C15 48.7(6) . . . . ?
C4 C9 C13 C14 104.8(6) . . . . ?
C8 C9 C13 C14 -75.4(6) . . . . ?
C1 N2 C16 C21 -105.6(5) . . . . ?
C3 N2 C16 C21 81.2(5) . . . . ?
C1 N2 C16 C17 77.2(6) . . . . ?
C3 N2 C16 C17 -95.9(5) . . . . ?
C21 C16 C17 C18 -2.8(6) . . . . ?
N2 C16 C17 C18 174.2(4) . . . . ?
C21 C16 C17 C22 179.4(4) . . . . ?
N2 C16 C17 C22 -3.6(6) . . . . ?
C16 C17 C18 C19 1.4(7) . . . . ?
C22 C17 C18 C19 179.3(5) . . . . ?
C17 C18 C19 C20 0.8(7) . . . . ?
C18 C19 C20 C21 -1.9(7) . . . . ?
C17 C16 C21 C20 1.8(6) . . . . ?
N2 C16 C21 C20 -175.1(4) . . . . ?
C17 C16 C21 C25 -176.4(4) . . . . ?
N2 C16 C21 C25 6.6(6) . . . . ?
C19 C20 C21 C16 0.6(6) . . . . ?
C19 C20 C21 C25 178.8(4) . . . . ?
C18 C17 C22 C24 -74.6(6) . . . . ?
C16 C17 C22 C24 103.1(5) . . . . ?
C18 C17 C22 C23 49.9(6) . . . . ?
C16 C17 C22 C23 -132.4(5) . . . . ?
C16 C21 C25 C26 -121.1(5) . . . . ?
C20 C21 C25 C26 60.7(6) . . . . ?
C16 C21 C25 C27 115.1(5) . . . . ?
C20 C21 C25 C27 -63.0(5) . . . . ?
C35 B1 C28 C33 5.6(7) . . . . ?
N3 B1 C28 C33 -110.0(5) . . . . ?
Au1 B1 C28 C33 129.5(4) . . . . ?
C35 B1 C28 C29 -176.9(4) . . . . ?
N3 B1 C28 C29 67.5(6) . . . . ?
Au1 B1 C28 C29 -53.0(5) . . . . ?
C33 C28 C29 C30 -2.5(6) . . . . ?
B1 C28 C29 C30 179.9(4) . . . . ?
C33 C28 C29 C34 176.2(4) . . . . ?
B1 C28 C29 C34 -1.4(7) . . . . ?
C28 C29 C30 C31 1.0(7) . . . . ?
C34 C29 C30 C31 -177.7(5) . . . . ?
C29 C30 C31 C32 0.9(8) . . . . ?
C30 C31 C32 C33 -1.2(7) . . . . ?
C31 C32 C33 C28 -0.4(7) . . . . ?
C29 C28 C33 C32 2.2(6) . . . . ?
B1 C28 C33 C32 179.9(4) . . . . ?
C28 B1 C35 C40 -123.2(4) . . . . ?
N3 B1 C35 C40 -7.9(7) . . . . ?
Au1 B1 C35 C40 107.9(4) . . . . ?
C28 B1 C35 C36 61.2(6) . . . . ?
N3 B1 C35 C36 176.4(4) . . . . ?
Au1 B1 C35 C36 -67.8(5) . . . . ?
C40 C35 C36 C37 1.7(5) . . . . ?
B1 C35 C36 C37 177.6(5) . . . . ?
C40 C35 C36 C41 -176.4(4) . . . . ?
B1 C35 C36 C41 -0.5(7) . . . . ?
C35 C36 C37 C38 -1.0(6) . . . . ?
C41 C36 C37 C38 177.1(4) . . . . ?
C36 C37 C38 C39 -1.1(7) . . . . ?
C37 C38 C39 C40 2.4(7) . . . . ?
C38 C39 C40 C35 -1.7(7) . . . . ?
C36 C35 C40 C39 -0.4(6) . . . . ?
B1 C35 C40 C39 -176.3(5) . . . . ?
C28 B1 N3 C42 -152.7(4) . . . . ?
C35 B1 N3 C42 84.9(6) . . . . ?
Au1 B1 N3 C42 -28.2(6) . . . . ?
C28 B1 N3 C46 36.8(6) . . . . ?
C35 B1 N3 C46 -85.6(5) . . . . ?
Au1 B1 N3 C46 161.3(3) . . . . ?
C46 N3 C42 C43 2.5(6) . . . . ?
B1 N3 C42 C43 -168.3(5) . . . . ?
N3 C42 C43 C44 -0.3(6) . . . . ?
C42 C43 C44 N4 177.4(4) . . . . ?
C42 C43 C44 C45 -2.2(6) . . . . ?
N4 C44 C45 C46 -177.3(4) . . . . ?
C43 C44 C45 C46 2.3(6) . . . . ?
C42 N3 C46 C45 -2.3(6) . . . . ?
B1 N3 C46 C45 168.9(5) . . . . ?
C44 C45 C46 N3 -0.1(6) . . . . ?
C43 C44 N4 C48 176.5(4) . . . . ?
C45 C44 N4 C48 -3.9(6) . . . . ?
C43 C44 N4 C47 1.8(6) . . . . ?
C45 C44 N4 C47 -178.6(4) . . . . ?

_refine_diff_density_max         0.991
_refine_diff_density_min         -0.351
_refine_diff_density_rms         0.066

_shelx_res_file                  
;
TITL
    190309.res
    created by SHELXL-2016/6 at 19:26:31 on 09-Mar-2019
REM  Yadorkari-X generated
CELL 0.71073 14.0210 17.7771 17.7051 90.0000 97.0981 90.0000
ZERR 4.0 0.0002 0.0003 0.0003 0.0000 0.0015 0.0000
LATT -7
SYMM +X, -Y, 1/2+Z
REM  SPGR Cc monoclinic
SFAC C H B N Au
UNIT 192 240 4 16 4
SIZE 0.11 0.06 0.04
TEMP -170.0
L.S. 10
FMAP 2
PLAN -25
ACTA
CONF
LIST 4
WPDB -1
BOND $H
MERG 2
OMIT -10.000000 55.000000
OMIT    1    1    2
OMIT    0    2    1
OMIT   -1   13   17

WGHT    0.024300
FVAR       0.23442
AU1   5    0.420480    0.221753    0.850722    11.00000    0.01393    0.01545 =
         0.01339   -0.00030   -0.00342   -0.00083
C1    1    0.534468    0.231832    0.936642    11.00000    0.01556    0.01743 =
         0.01413    0.00131   -0.00047   -0.00059
N1    4    0.559154    0.292698    0.981700    11.00000    0.01672    0.01334 =
         0.01701   -0.00155   -0.00227    0.00200
C2    1    0.641782    0.280039    1.030631    11.00000    0.01849    0.02316 =
         0.01620   -0.00502   -0.00488    0.00084
AFIX  43
H1    2    0.672633    0.314565    1.066658    11.00000   -1.20000
AFIX   0
C3    1    0.670650    0.209261    1.017709    11.00000    0.01800    0.02319 =
         0.01600   -0.00155   -0.00418    0.00155
AFIX  43
H2    2    0.725426    0.184118    1.042788    11.00000   -1.20000
AFIX   0
N2    4    0.604327    0.180770    0.960566    11.00000    0.01574    0.01515 =
         0.00992   -0.00325   -0.00155    0.00152
C4    1    0.516740    0.366799    0.966087    11.00000    0.02096    0.01890 =
         0.01770   -0.00358   -0.00825   -0.00120
C5    1    0.562435    0.413102    0.918247    11.00000    0.02619    0.01949 =
         0.02219   -0.00259   -0.00219   -0.00297
C6    1    0.523082    0.484735    0.903371    11.00000    0.03475    0.01964 =
         0.02897    0.00121    0.00001   -0.00690
AFIX  43
H3    2    0.552240    0.518137    0.871164    11.00000   -1.20000
AFIX   0
C7    1    0.443112    0.507382    0.934587    11.00000    0.03730    0.01496 =
         0.04049    0.00102   -0.00168    0.00335
AFIX  43
H4    2    0.417782    0.556339    0.923955    11.00000   -1.20000
AFIX   0
C8    1    0.398772    0.459812    0.981422    11.00000    0.03562    0.02243 =
         0.03444   -0.00388    0.00293    0.00778
AFIX  43
H5    2    0.343175    0.476341    1.002339    11.00000   -1.20000
AFIX   0
C9    1    0.435161    0.387472    0.998265    11.00000    0.02966    0.01713 =
         0.02349   -0.00213    0.00050    0.00344
C10   1    0.648279    0.387734    0.880505    11.00000    0.02772    0.02603 =
         0.03055    0.00429    0.00830   -0.00696
AFIX  13
H57   2    0.666682    0.336620    0.900934    11.00000   -1.20000
AFIX   0
C11   1    0.620607    0.379430    0.794634    11.00000    0.04543    0.04301 =
         0.03345    0.01034    0.01636    0.00673
AFIX 137
H21   2    0.566995    0.343968    0.784814    11.00000   -1.50000
H22   2    0.675844    0.360501    0.771434    11.00000   -1.50000
H23   2    0.601246    0.428499    0.772618    11.00000   -1.50000
AFIX   0
C12   1    0.734792    0.438131    0.899393    11.00000    0.03240    0.04930 =
         0.10287   -0.02075    0.01564   -0.01696
AFIX 137
H24   2    0.718896    0.489248    0.881300    11.00000   -1.50000
H25   2    0.788484    0.418865    0.874494    11.00000   -1.50000
H26   2    0.753076    0.438949    0.954630    11.00000   -1.50000
AFIX   0
C13   1    0.385500    0.335579    1.049325    11.00000    0.02848    0.02306 =
         0.02950    0.00385    0.00718    0.01185
AFIX  13
H58   2    0.412185    0.283866    1.044560    11.00000   -1.20000
AFIX   0
C14   1    0.406880    0.359116    1.131736    11.00000    0.06169    0.09004 =
         0.03063    0.01035    0.00582   -0.02716
AFIX 137
H27   2    0.381619    0.409826    1.138051    11.00000   -1.50000
H28   2    0.476537    0.358986    1.146757    11.00000   -1.50000
H29   2    0.376343    0.323794    1.163820    11.00000   -1.50000
AFIX   0
C15   1    0.278683    0.331699    1.025761    11.00000    0.03282    0.03785 =
         0.06038    0.01550   -0.00384   -0.00497
AFIX 137
H30   2    0.250796    0.382012    1.028643    11.00000   -1.50000
H31   2    0.249568    0.297589    1.059889    11.00000   -1.50000
H32   2    0.266166    0.312970    0.973415    11.00000   -1.50000
AFIX   0
C16   1    0.615166    0.107655    0.925472    11.00000    0.01288    0.01576 =
         0.01833   -0.00530   -0.00273    0.00077
C17   1    0.656204    0.105212    0.857150    11.00000    0.01916    0.02399 =
         0.02076   -0.00417    0.00058   -0.00065
C18   1    0.673905    0.034164    0.828592    11.00000    0.03095    0.03122 =
         0.02330   -0.00887    0.00843    0.00085
AFIX  43
H6    2    0.702991    0.030271    0.783051    11.00000   -1.20000
AFIX   0
C19   1    0.650312   -0.030272    0.864703    11.00000    0.03085    0.02221 =
         0.03116   -0.01190    0.00598   -0.00007
AFIX  43
H7    2    0.663905   -0.078022    0.844438    11.00000   -1.20000
AFIX   0
C20   1    0.606781   -0.025873    0.930544    11.00000    0.02676    0.01512 =
         0.03094   -0.00057    0.00296    0.00060
AFIX  43
H8    2    0.588991   -0.070800    0.954274    11.00000   -1.20000
AFIX   0
C21   1    0.588630    0.043468    0.962588    11.00000    0.01543    0.01880 =
         0.01919   -0.00007    0.00033    0.00213
C22   1    0.683936    0.175825    0.816730    11.00000    0.03141    0.02805 =
         0.01777    0.00066    0.00758   -0.00178
AFIX  13
H59   2    0.652802    0.219573    0.839413    11.00000   -1.20000
AFIX   0
C23   1    0.647557    0.173958    0.731518    11.00000    0.04390    0.03773 =
         0.02371    0.00423    0.00219   -0.00697
AFIX 137
H33   2    0.677612    0.131882    0.707606    11.00000   -1.50000
H34   2    0.664184    0.221273    0.707926    11.00000   -1.50000
H35   2    0.577603    0.167524    0.724515    11.00000   -1.50000
AFIX   0
C24   1    0.792420    0.187976    0.830159    11.00000    0.03783    0.04806 =
         0.03759    0.01109   -0.00217   -0.01798
AFIX 137
H36   2    0.813088    0.192617    0.884891    11.00000   -1.50000
H37   2    0.808872    0.234081    0.804318    11.00000   -1.50000
H38   2    0.824986    0.145036    0.809896    11.00000   -1.50000
AFIX   0
C25   1    0.538784    0.046749    1.034398    11.00000    0.02911    0.02121 =
         0.02236    0.00198    0.00760    0.00240
AFIX  13
H60   2    0.532850    0.100789    1.048794    11.00000   -1.20000
AFIX   0
B1    3    0.304887    0.213952    0.758514    11.00000    0.01346    0.01278 =
         0.01228   -0.00023   -0.00246   -0.00144
C26   1    0.597023    0.006225    1.100845    11.00000    0.07942    0.05242 =
         0.02758    0.00934    0.01001    0.02948
AFIX 137
H39   2    0.600815   -0.047473    1.089057    11.00000   -1.50000
H40   2    0.565647    0.012698    1.146903    11.00000   -1.50000
H41   2    0.661980    0.027447    1.109215    11.00000   -1.50000
AFIX   0
C27   1    0.437520    0.014009    1.017774    11.00000    0.04353    0.05922 =
         0.05244   -0.01282    0.02692   -0.02102
AFIX 137
H42   2    0.400126    0.043913    0.978076    11.00000   -1.50000
H43   2    0.406075    0.015236    1.064211    11.00000   -1.50000
H44   2    0.441455   -0.038106    1.000379    11.00000   -1.50000
AFIX   0
C28   1    0.201081    0.245322    0.777127    11.00000    0.01433    0.01887 =
         0.02052   -0.00455   -0.00033   -0.00170
C29   1    0.156507    0.221400    0.840488    11.00000    0.02498    0.02645 =
         0.02318   -0.00538    0.00346   -0.00843
C30   1    0.066993    0.250552    0.853640    11.00000    0.02356    0.04173 =
         0.03697   -0.01258    0.01486   -0.01148
AFIX  43
H9    2    0.038956    0.234266    0.897007    11.00000   -1.20000
AFIX   0
C31   1    0.018555    0.302679    0.804624    11.00000    0.01628    0.04317 =
         0.05321   -0.01383    0.00802   -0.00100
AFIX  43
H10   2   -0.041571    0.322594    0.814445    11.00000   -1.20000
AFIX   0
C32   1    0.059556    0.324874    0.741483    11.00000    0.01829    0.02888 =
         0.04184   -0.00461   -0.00158    0.00090
AFIX  43
H11   2    0.027024    0.359735    0.706672    11.00000   -1.20000
AFIX   0
C33   1    0.147775    0.296628    0.728617    11.00000    0.01657    0.02272 =
         0.02307   -0.00272   -0.00237   -0.00179
AFIX  43
H12   2    0.173942    0.312845    0.684369    11.00000   -1.20000
AFIX   0
C34   1    0.202060    0.162643    0.895317    11.00000    0.04128    0.04251 =
         0.03129    0.00978    0.01026   -0.00797
AFIX 137
H45   2    0.160324    0.153273    0.934817    11.00000   -1.50000
H46   2    0.264737    0.180725    0.919004    11.00000   -1.50000
H47   2    0.210630    0.115865    0.867653    11.00000   -1.50000
AFIX   0
C35   1    0.346124    0.252147    0.685123    11.00000    0.00930    0.02095 =
         0.01685    0.00174   -0.00459    0.00015
C36   1    0.366459    0.330937    0.681648    11.00000    0.01092    0.02139 =
         0.02295    0.00112   -0.00299   -0.00110
C37   1    0.405012    0.360601    0.618978    11.00000    0.01865    0.02364 =
         0.02573    0.00587   -0.00398   -0.00768
AFIX  43
H13   2    0.416913    0.413162    0.617612    11.00000   -1.20000
AFIX   0
C38   1    0.426667    0.316733    0.558704    11.00000    0.02005    0.03493 =
         0.02033    0.00773   -0.00072   -0.00668
AFIX  43
H14   2    0.451863    0.338508    0.516348    11.00000   -1.20000
AFIX   0
C39   1    0.410317    0.239964    0.562295    11.00000    0.01977    0.03422 =
         0.01789   -0.00149    0.00166    0.00149
AFIX  43
H15   2    0.426687    0.208111    0.522778    11.00000   -1.20000
AFIX   0
C40   1    0.370176    0.209315    0.623259    11.00000    0.01643    0.02314 =
         0.01859    0.00117   -0.00198   -0.00045
AFIX  43
H16   2    0.358315    0.156701    0.623240    11.00000   -1.20000
AFIX   0
C41   1    0.350222    0.383617    0.745555    11.00000    0.02783    0.01931 =
         0.02790   -0.00052   -0.00067    0.00085
AFIX 137
H48   2    0.389350    0.428954    0.742597    11.00000   -1.50000
H49   2    0.368614    0.358548    0.794485    11.00000   -1.50000
H50   2    0.282148    0.397593    0.741125    11.00000   -1.50000
AFIX   0
N3    4    0.285686    0.124889    0.735631    11.00000    0.01456    0.01502 =
         0.01435    0.00186   -0.00164   -0.00185
C42   1    0.354691    0.071788    0.745490    11.00000    0.01287    0.02341 =
         0.01961    0.00194   -0.00010   -0.00184
AFIX  43
H17   2    0.413781    0.084092    0.775150    11.00000   -1.20000
AFIX   0
C43   1    0.344097    0.000616    0.714846    11.00000    0.01526    0.01922 =
         0.02260    0.00051    0.00214    0.00262
AFIX  43
H18   2    0.395431   -0.034427    0.723567    11.00000   -1.20000
AFIX   0
C44   1    0.258081   -0.020590    0.670828    11.00000    0.01755    0.02011 =
         0.01591   -0.00039    0.00571   -0.00319
C45   1    0.184557    0.034489    0.663244    11.00000    0.01476    0.02580 =
         0.01379   -0.00239   -0.00360   -0.00380
AFIX  43
H19   2    0.123644    0.023268    0.635819    11.00000   -1.20000
AFIX   0
C46   1    0.201484    0.103990    0.695550    11.00000    0.01446    0.02123 =
         0.01446    0.00118   -0.00163    0.00203
AFIX  43
H20   2    0.150823    0.139798    0.689401    11.00000   -1.20000
AFIX   0
N4    4    0.244383   -0.088453    0.636843    11.00000    0.01943    0.02103 =
         0.02672   -0.00518    0.00013   -0.00213
C47   1    0.319554   -0.145745    0.646190    11.00000    0.02508    0.02198 =
         0.05729   -0.01185    0.00043   -0.00074
AFIX 137
H51   2    0.377213   -0.126623    0.626494    11.00000   -1.50000
H52   2    0.296983   -0.191126    0.618040    11.00000   -1.50000
H53   2    0.334912   -0.157935    0.700307    11.00000   -1.50000
AFIX   0
C48   1    0.152083   -0.108607    0.595653    11.00000    0.02712    0.02773 =
         0.02779   -0.01018   -0.00012   -0.00336
AFIX 137
H54   2    0.101897   -0.102993    0.629169    11.00000   -1.50000
H55   2    0.154005   -0.160945    0.578524    11.00000   -1.50000
H56   2    0.137952   -0.075507    0.551423    11.00000   -1.50000

AFIX   0
HKLF 4 1 1 0 0 0 1 0 0 0 1


REM
REM R1 =  0.0195 for    8117 Fo > 4sig(Fo)  and  0.0219 for all    8573 data
REM    499 parameters refined using      2 restraints

END

WGHT      0.0243      0.0000

REM Highest difference peak  0.991,  deepest hole -0.351,  1-sigma level  0.066
Q1    1   0.4413  0.2231  0.8023  11.00000  0.05    0.99
Q2    1   0.3950  0.2260  0.8986  11.00000  0.05    0.97
Q3    1   0.4568  0.2044  0.8160  11.00000  0.05    0.91
Q4    1   0.3807  0.1989  0.8843  11.00000  0.05    0.87
Q5    1   0.4223  0.1691  0.8548  11.00000  0.05    0.51
Q6    1   0.4995  0.2185  0.8799  11.00000  0.05    0.49
Q7    1   0.3389  0.2197  0.8216  11.00000  0.05    0.45
Q8    1   0.4206  0.1092  0.8507  11.00000  0.05    0.33
Q9    1   0.3397  0.2290  0.7225  11.00000  0.05    0.29
Q10   1   0.5171  0.2989  1.0154  11.00000  0.05    0.28
Q11   1   0.4066  0.3668  1.0236  11.00000  0.05    0.26
Q12   1   0.6097  0.2168  0.9321  11.00000  0.05    0.26
Q13   1   0.4140  0.4749  0.9460  11.00000  0.05    0.26
Q14   1   0.3829  0.1977  0.9463  11.00000  0.05    0.25
Q15   1   0.5009  0.2331  0.9802  11.00000  0.05    0.25
Q16   1   0.3775  0.3344  0.6332  11.00000  0.05    0.25
Q17   1   0.5363  0.3313  0.9741  11.00000  0.05    0.25
Q18   1   0.4024  0.2236  0.5955  11.00000  0.05    0.25
Q19   1   0.4148  0.1470  0.9195  11.00000  0.05    0.25
Q20   1   0.5188  0.2499  0.9801  11.00000  0.05    0.25
Q21   1   0.3000  0.2052  0.9570  11.00000  0.05    0.24
Q22   1   0.2145 -0.0709  0.6722  11.00000  0.05    0.24
Q23   1   0.4815  0.3973  0.9982  11.00000  0.05    0.24
Q24   1   0.5470  0.1881  0.9739  11.00000  0.05    0.24
Q25   1   0.2232  0.0128  0.6602  11.00000  0.05    0.24
;
_shelx_res_checksum              88051
####################################################################### 
# 
# This file contains crystal structure data downloaded from the 
# Cambridge Structural Database (CSD) hosted by the Cambridge 
# Crystallographic Data Centre (CCDC).
# 
# Full information about CCDC data access policies and citation 
# guidelines are available at http://www.ccdc.cam.ac.uk/access/V1 
# 
# Audit and citation data items may have been added by the CCDC. 
# Please retain this information to preserve the provenance of 
# this file and to allow appropriate attribution of the data. 
# 
#######################################################################

data_4
_database_code_depnum_ccdc_archive 'CCDC 2020135'
loop_
_audit_author_name
_audit_author_address
'Makoto Yamashita'
;Nagoya University
Japan
;
_audit_update_record             
;
2020-07-30 deposited with the CCDC.	2020-11-25 downloaded from the CCDC.
;

_audit_creation_method           SHELXL-2018/3
_shelx_SHELXL_version_number     2018/3
_chemical_name_systematic        ?
_chemical_name_common            ?
_chemical_melting_point          ?
_chemical_formula_moiety         'C50 H59 Au B N3'
_chemical_formula_sum            'C50 H59 Au B N3'
_chemical_formula_weight         909.77

loop_
_atom_type_symbol
_atom_type_description
_atom_type_scat_dispersion_real
_atom_type_scat_dispersion_imag
_atom_type_scat_source
C C 0.0033 0.0016 'International Tables Vol C Tables 4.2.6.8 and 6.1.1.4'
H H 0.0000 0.0000 'International Tables Vol C Tables 4.2.6.8 and 6.1.1.4'
Au Au -2.0133 8.8022 'International Tables Vol C Tables 4.2.6.8 and 6.1.1.4'
B B 0.0013 0.0007 'International Tables Vol C Tables 4.2.6.8 and 6.1.1.4'
N N 0.0061 0.0033 'International Tables Vol C Tables 4.2.6.8 and 6.1.1.4'

_space_group_crystal_system      triclinic
_space_group_IT_number           2
_space_group_name_H-M_alt        'P -1'
_space_group_name_Hall           '-P 1'

_shelx_space_group_comment       
;
The symmetry employed for this shelxl refinement is uniquely defined
by the following loop, which should always be used as a source of
symmetry information in preference to the above space-group names.
They are only intended as comments.
;

loop_
_space_group_symop_operation_xyz
'x, y, z'
'-x, -y, -z'

_cell_length_a                   12.30650(10)
_cell_length_b                   17.9900(2)
_cell_length_c                   20.3257(2)
_cell_angle_alpha                83.3400(10)
_cell_angle_beta                 79.7420(10)
_cell_angle_gamma                83.0840(10)
_cell_volume                     4375.21(8)
_cell_formula_units_Z            4
_cell_measurement_temperature    93(2)
_cell_measurement_reflns_used    26024
_cell_measurement_theta_min      1.9900
_cell_measurement_theta_max      30.1780

_exptl_crystal_description       cube
_exptl_crystal_colour            yellow
_exptl_crystal_density_meas      ?
_exptl_crystal_density_method    ?
_exptl_crystal_density_diffrn    1.381
_exptl_crystal_F_000             1856
_exptl_transmission_factor_min   ?
_exptl_transmission_factor_max   ?
_exptl_crystal_size_max          0.078
_exptl_crystal_size_mid          0.069
_exptl_crystal_size_min          0.018
_exptl_absorpt_coefficient_mu    3.399
_shelx_estimated_absorpt_T_min   ?
_shelx_estimated_absorpt_T_max   ?
_exptl_absorpt_correction_T_min  0.838
_exptl_absorpt_correction_T_max  1.000
_exptl_absorpt_correction_type   gaussian
_exptl_absorpt_process_details   
;
CrysAlisPro 1.171.39.46 (Rigaku Oxford Diffraction, 2018)
Numerical absorption correction based on gaussian integration over
			a multifaceted crystal model
Empirical absorption correction using spherical harmonics,
 implemented in SCALE3 ABSPACK scaling algorithm.
;
_exptl_absorpt_special_details   ?
_diffrn_ambient_temperature      93(2)
_diffrn_radiation_wavelength     0.71073
_diffrn_radiation_type           MoK\a
_diffrn_source                   'micro-focus sealed X-ray tube'
_diffrn_source_type              'Mova (Mo) X-ray Source'
_diffrn_radiation_probe          x-ray
_diffrn_radiation_monochromator  mirror
_diffrn_measurement_device       'four-circle diffractometer'
_diffrn_measurement_device_type  'XtaLAB Synergy R, HyPix'
_diffrn_detector                 'CCD plate'
_diffrn_detector_type            HyPix
_diffrn_reflns_number            70437
_diffrn_reflns_av_unetI/netI     0.0546
_diffrn_reflns_av_R_equivalents  0.0534
_diffrn_reflns_limit_h_min       -15
_diffrn_reflns_limit_h_max       15
_diffrn_reflns_limit_k_min       -22
_diffrn_reflns_limit_k_max       23
_diffrn_reflns_limit_l_min       -22
_diffrn_reflns_limit_l_max       26
_diffrn_reflns_theta_min         1.690
_diffrn_reflns_theta_max         27.500
_diffrn_reflns_theta_full        25.242
_diffrn_measured_fraction_theta_max 0.985
_diffrn_measured_fraction_theta_full 1.000
_diffrn_reflns_Laue_measured_fraction_max 0.985
_diffrn_reflns_Laue_measured_fraction_full 1.000
_diffrn_reflns_point_group_measured_fraction_max 0.985
_diffrn_reflns_point_group_measured_fraction_full 1.000
_reflns_number_total             19794
_reflns_number_gt                15569
_reflns_threshold_expression     'I > 2\s(I)'
_reflns_Friedel_coverage         0.000
_reflns_Friedel_fraction_max     .
_reflns_Friedel_fraction_full    .

_reflns_special_details          
;
 Reflections were merged by SHELXL according to the crystal
 class for the calculation of statistics and refinement.
 
 _reflns_Friedel_fraction is defined as the number of unique
 Friedel pairs measured divided by the number that would be
 possible theoretically, ignoring centric projections and
 systematic absences.
;

_computing_data_collection       
;
CrysAlisPro 1.171.39.46 (Rigaku Oxford Diffraction, 2018)
;
_computing_cell_refinement       
;
CrysAlisPro 1.171.39.46 (Rigaku Oxford Diffraction, 2018)
;
_computing_data_reduction        
;
CrysAlisPro 1.171.39.46 (Rigaku Oxford Diffraction, 2018)
;
_computing_structure_solution    'SHELXT 2018/2 (Sheldrick, 2018)'
_computing_structure_refinement  'SHELXL-2018/3 (Sheldrick, 2018)'
_computing_molecular_graphics    'Yadokari-XG 2009(Wakita Nemoto et al.)'
_computing_publication_material  'Yadokari-XG 2009(Wakita,Nemoto et al.)'
_refine_special_details          ?
_refine_ls_structure_factor_coef Fsqd
_refine_ls_matrix_type           full
_refine_ls_weighting_scheme      calc
_refine_ls_weighting_details     
'w=1/[\s^2^(Fo^2^)+(0.0262P)^2^] where P=(Fo^2^+2Fc^2^)/3'
_atom_sites_solution_primary     ?
_atom_sites_solution_secondary   ?
_atom_sites_solution_hydrogens   geom
_refine_ls_hydrogen_treatment    constr
_refine_ls_extinction_method     none
_refine_ls_extinction_coef       .
_refine_ls_number_reflns         19794
_refine_ls_number_parameters     1015
_refine_ls_number_restraints     0
_refine_ls_R_factor_all          0.0520
_refine_ls_R_factor_gt           0.0317
_refine_ls_wR_factor_ref         0.0595
_refine_ls_wR_factor_gt          0.0559
_refine_ls_goodness_of_fit_ref   1.001
_refine_ls_restrained_S_all      1.001
_refine_ls_shift/su_max          0.001
_refine_ls_shift/su_mean         0.000

loop_
_atom_site_label
_atom_site_type_symbol
_atom_site_fract_x
_atom_site_fract_y
_atom_site_fract_z
_atom_site_U_iso_or_equiv
_atom_site_adp_type
_atom_site_occupancy
_atom_site_site_symmetry_order
_atom_site_calc_flag
_atom_site_refinement_flags_posn
_atom_site_refinement_flags_adp
_atom_site_refinement_flags_occupancy
_atom_site_disorder_assembly
_atom_site_disorder_group
Au1 Au 0.53063(2) 0.29517(2) 0.23064(2) 0.01244(3) Uani 1 1 d . . . . .
C1 C 0.4023(3) 0.37945(17) 0.23452(13) 0.0123(6) Uani 1 1 d . . . . .
N1 N 0.3831(2) 0.44221(14) 0.26689(11) 0.0129(5) Uani 1 1 d . . . . .
C2 C 0.2863(3) 0.48464(18) 0.25396(14) 0.0172(7) Uani 1 1 d . . . . .
H20 H 0.256443 0.529948 0.270832 0.021 Uiso 1 1 calc R U . . .
C3 C 0.2438(3) 0.44741(17) 0.21210(14) 0.0166(7) Uani 1 1 d . . . . .
H21 H 0.178805 0.461901 0.194553 0.020 Uiso 1 1 calc R U . . .
N2 N 0.3160(2) 0.38348(14) 0.20050(11) 0.0136(5) Uani 1 1 d . . . . .
C4 C 0.4520(3) 0.45966(17) 0.31278(14) 0.0135(6) Uani 1 1 d . . . . .
C5 C 0.4257(3) 0.43113(17) 0.38030(14) 0.0168(7) Uani 1 1 d . . . . .
C6 C 0.4951(3) 0.44510(19) 0.42308(15) 0.0224(7) Uani 1 1 d . . . . .
H22 H 0.481645 0.426223 0.468023 0.027 Uiso 1 1 calc R U . . .
C7 C 0.5840(3) 0.4866(2) 0.40014(16) 0.0255(8) Uani 1 1 d . . . . .
H23 H 0.630240 0.494654 0.429606 0.031 Uiso 1 1 calc R U . . .
C8 C 0.6051(3) 0.5164(2) 0.33352(16) 0.0239(8) Uani 1 1 d . . . . .
H24 H 0.664028 0.545506 0.319121 0.029 Uiso 1 1 calc R U . . .
C9 C 0.5390(3) 0.50318(18) 0.28815(14) 0.0170(7) Uani 1 1 d . . . . .
C10 C 0.3264(3) 0.38658(19) 0.40529(15) 0.0215(7) Uani 1 1 d . . . . .
H111 H 0.278230 0.395408 0.371008 0.026 Uiso 1 1 calc R U . . .
C11 C 0.2573(3) 0.4120(2) 0.47121(18) 0.0357(10) Uani 1 1 d . . . . .
H39 H 0.303075 0.405606 0.505471 0.054 Uiso 1 1 calc R U . . .
H40 H 0.196058 0.382116 0.484950 0.054 Uiso 1 1 calc R U . . .
H41 H 0.229612 0.463993 0.464306 0.054 Uiso 1 1 calc R U . . .
C12 C 0.3637(3) 0.30238(19) 0.41284(16) 0.0252(8) Uani 1 1 d . . . . .
H42 H 0.402273 0.287121 0.370435 0.038 Uiso 1 1 calc R U . . .
H43 H 0.299913 0.275008 0.427253 0.038 Uiso 1 1 calc R U . . .
H44 H 0.412277 0.292074 0.445587 0.038 Uiso 1 1 calc R U . . .
C13 C 0.5566(3) 0.53864(19) 0.21570(15) 0.0226(7) Uani 1 1 d . . . . .
H112 H 0.520095 0.509914 0.189386 0.027 Uiso 1 1 calc R U . . .
C14 C 0.6789(3) 0.5362(2) 0.18454(18) 0.0326(9) Uani 1 1 d . . . . .
H45 H 0.715127 0.567896 0.206821 0.049 Uiso 1 1 calc R U . . .
H46 H 0.685605 0.553763 0.137697 0.049 Uiso 1 1 calc R U . . .
H47 H 0.713053 0.485469 0.189467 0.049 Uiso 1 1 calc R U . . .
C15 C 0.5010(3) 0.6190(2) 0.21260(18) 0.0348(9) Uani 1 1 d . . . . .
H48 H 0.423406 0.618879 0.230550 0.052 Uiso 1 1 calc R U . . .
H49 H 0.509834 0.640678 0.166758 0.052 Uiso 1 1 calc R U . . .
H50 H 0.534775 0.648245 0.238548 0.052 Uiso 1 1 calc R U . . .
C16 C 0.3008(3) 0.32390(17) 0.16120(14) 0.0142(6) Uani 1 1 d . . . . .
C17 C 0.2541(3) 0.26055(18) 0.19595(15) 0.0180(7) Uani 1 1 d . . . . .
C18 C 0.2458(3) 0.20242(19) 0.15820(16) 0.0230(7) Uani 1 1 d . . . . .
H25 H 0.214791 0.159427 0.179366 0.028 Uiso 1 1 calc R U . . .
C19 C 0.2829(3) 0.2075(2) 0.08998(16) 0.0246(8) Uani 1 1 d . . . . .
H26 H 0.278267 0.167572 0.065703 0.029 Uiso 1 1 calc R U . . .
C20 C 0.3269(3) 0.2714(2) 0.05750(15) 0.0237(8) Uani 1 1 d . . . . .
H27 H 0.349402 0.274398 0.011183 0.028 Uiso 1 1 calc R U . . .
C21 C 0.3384(3) 0.33130(18) 0.09180(15) 0.0181(7) Uani 1 1 d . . . . .
C22 C 0.2071(3) 0.25633(19) 0.27109(15) 0.0223(7) Uani 1 1 d . . . . .
H113 H 0.231875 0.298226 0.289389 0.027 Uiso 1 1 calc R U . . .
C23 C 0.0810(3) 0.2671(3) 0.28109(18) 0.0423(11) Uani 1 1 d . . . . .
H51 H 0.057171 0.314653 0.258712 0.063 Uiso 1 1 calc R U . . .
H52 H 0.051832 0.266092 0.328212 0.063 Uiso 1 1 calc R U . . .
H53 H 0.054344 0.227345 0.262661 0.063 Uiso 1 1 calc R U . . .
C24 C 0.2490(4) 0.1836(2) 0.30935(17) 0.0362(10) Uani 1 1 d . . . . .
H54 H 0.212266 0.181581 0.355246 0.054 Uiso 1 1 calc R U . . .
H55 H 0.327615 0.182225 0.307850 0.054 Uiso 1 1 calc R U . . .
H56 H 0.233459 0.141342 0.289054 0.054 Uiso 1 1 calc R U . . .
C25 C 0.3836(3) 0.40280(19) 0.05557(15) 0.0234(8) Uani 1 1 d . . . . .
H114 H 0.412082 0.427979 0.088240 0.028 Uiso 1 1 calc R U . . .
C26 C 0.2897(3) 0.4559(2) 0.03040(19) 0.0391(10) Uani 1 1 d . . . . .
H57 H 0.261120 0.432997 -0.002408 0.059 Uiso 1 1 calc R U . . .
H58 H 0.317745 0.502334 0.010355 0.059 Uiso 1 1 calc R U . . .
H59 H 0.231444 0.465866 0.067456 0.059 Uiso 1 1 calc R U . . .
C27 C 0.4791(3) 0.3875(2) -0.00218(17) 0.0361(10) Uani 1 1 d . . . . .
H60 H 0.536587 0.353442 0.014416 0.054 Uiso 1 1 calc R U . . .
H61 H 0.508365 0.433895 -0.020904 0.054 Uiso 1 1 calc R U . . .
H62 H 0.452350 0.365485 -0.036272 0.054 Uiso 1 1 calc R U . . .
B1 B 0.6778(3) 0.2201(2) 0.16407(17) 0.0159(7) Uani 1 1 d . . . . .
C28 C 0.6227(3) 0.18490(18) 0.11040(14) 0.0175(7) Uani 1 1 d . . . . .
C29 C 0.5536(3) 0.12607(19) 0.12436(16) 0.0224(7) Uani 1 1 d . . . . .
C30 C 0.5211(3) 0.0954(2) 0.07238(17) 0.0300(9) Uani 1 1 d . . . . .
H28 H 0.477684 0.055397 0.082416 0.036 Uiso 1 1 calc R U . . .
C31 C 0.5516(3) 0.1227(2) 0.00578(17) 0.0342(9) Uani 1 1 d . . . . .
H29 H 0.528883 0.101331 -0.028387 0.041 Uiso 1 1 calc R U . . .
C32 C 0.6154(3) 0.1816(2) -0.00890(17) 0.0320(9) Uani 1 1 d . . . . .
H30 H 0.634546 0.201474 -0.053214 0.038 Uiso 1 1 calc R U . . .
C33 C 0.6515(3) 0.2114(2) 0.04203(15) 0.0254(8) Uani 1 1 d . . . . .
H31 H 0.696574 0.250484 0.030878 0.030 Uiso 1 1 calc R U . . .
C34 C 0.5120(3) 0.0952(2) 0.19525(17) 0.0310(9) Uani 1 1 d . . . . .
H63 H 0.455269 0.063033 0.195120 0.047 Uiso 1 1 calc R U . . .
H64 H 0.481882 0.136060 0.221739 0.047 Uiso 1 1 calc R U . . .
H65 H 0.572323 0.066977 0.214089 0.047 Uiso 1 1 calc R U . . .
C35 C 0.7743(3) 0.27394(18) 0.13803(14) 0.0165(7) Uani 1 1 d . . . . .
C36 C 0.8856(3) 0.24834(18) 0.14294(14) 0.0184(7) Uani 1 1 d . . . . .
C37 C 0.9699(3) 0.29500(19) 0.11776(15) 0.0217(7) Uani 1 1 d . . . . .
H32 H 1.042926 0.277506 0.121710 0.026 Uiso 1 1 calc R U . . .
C38 C 0.9469(3) 0.36587(19) 0.08744(16) 0.0248(8) Uani 1 1 d . . . . .
H33 H 1.004224 0.395745 0.070705 0.030 Uiso 1 1 calc R U . . .
C39 C 0.8395(3) 0.3928(2) 0.08174(16) 0.0270(8) Uani 1 1 d . . . . .
H34 H 0.823665 0.440884 0.061231 0.032 Uiso 1 1 calc R U . . .
C40 C 0.7536(3) 0.34712(19) 0.10713(15) 0.0223(7) Uani 1 1 d . . . . .
H35 H 0.680920 0.365868 0.103378 0.027 Uiso 1 1 calc R U . . .
C41 C 0.9161(3) 0.1698(2) 0.17190(17) 0.0268(8) Uani 1 1 d . . . . .
H66 H 0.995411 0.160093 0.166969 0.040 Uiso 1 1 calc R U . . .
H67 H 0.887946 0.134729 0.148591 0.040 Uiso 1 1 calc R U . . .
H68 H 0.884443 0.164085 0.218683 0.040 Uiso 1 1 calc R U . . .
C42 C 0.6566(3) 0.20173(17) 0.23826(15) 0.0153(7) Uani 1 1 d . . . . .
N3 N 0.6835(2) 0.16842(14) 0.29201(12) 0.0147(6) Uani 1 1 d . . . . .
C43 C 0.6459(3) 0.19008(18) 0.35828(14) 0.0161(7) Uani 1 1 d . . . . .
C44 C 0.5873(3) 0.14095(19) 0.40647(15) 0.0194(7) Uani 1 1 d . . . . .
C45 C 0.5667(3) 0.1565(2) 0.47317(15) 0.0259(8) Uani 1 1 d . . . . .
H36 H 0.527941 0.124195 0.505530 0.031 Uiso 1 1 calc R U . . .
C46 C 0.6028(3) 0.2191(2) 0.49209(16) 0.0273(8) Uani 1 1 d . . . . .
H37 H 0.589030 0.228707 0.536971 0.033 Uiso 1 1 calc R U . . .
C47 C 0.6597(3) 0.2678(2) 0.44401(16) 0.0255(8) Uani 1 1 d . . . . .
H38 H 0.682824 0.310350 0.457089 0.031 Uiso 1 1 calc R U . . .
C48 C 0.6830(3) 0.25457(19) 0.37675(15) 0.0198(7) Uani 1 1 d . . . . .
C49 C 0.5488(3) 0.0714(2) 0.38684(16) 0.0278(8) Uani 1 1 d . . . . .
H69 H 0.609464 0.032366 0.382809 0.042 Uiso 1 1 calc R U . . .
H70 H 0.522955 0.082759 0.344587 0.042 Uiso 1 1 calc R U . . .
H71 H 0.489469 0.054664 0.420652 0.042 Uiso 1 1 calc R U . . .
C50 C 0.7501(3) 0.3070(2) 0.32625(16) 0.0273(8) Uani 1 1 d . . . . .
H72 H 0.701765 0.338631 0.300120 0.041 Uiso 1 1 calc R U . . .
H73 H 0.804814 0.277965 0.297082 0.041 Uiso 1 1 calc R U . . .
H74 H 0.786489 0.337608 0.349478 0.041 Uiso 1 1 calc R U . . .
Au2 Au 0.02637(2) 0.80710(2) 0.27305(2) 0.01268(3) Uani 1 1 d . . . . .
C62 C -0.2798(4) 0.7366(2) 0.3849(2) 0.0415(10) Uani 1 1 d . . . . .
H75 H -0.211106 0.719759 0.400673 0.062 Uiso 1 1 calc R U . . .
H76 H -0.292519 0.702906 0.354349 0.062 Uiso 1 1 calc R U . . .
H77 H -0.339578 0.737256 0.422407 0.062 Uiso 1 1 calc R U . . .
C63 C -0.0802(3) 1.04770(19) 0.36331(15) 0.0210(7) Uani 1 1 d . . . . .
H115 H -0.113123 1.068325 0.323714 0.025 Uiso 1 1 calc R U . . .
C64 C 0.0404(3) 1.0201(2) 0.3391(2) 0.0472(12) Uani 1 1 d . . . . .
H78 H 0.075593 1.001073 0.377068 0.071 Uiso 1 1 calc R U . . .
H79 H 0.078117 1.060998 0.314476 0.071 Uiso 1 1 calc R U . . .
H80 H 0.043769 0.980717 0.310481 0.071 Uiso 1 1 calc R U . . .
C73 C 0.1509(3) 1.0294(2) 0.03739(17) 0.0334(9) Uani 1 1 d . . . . .
H81 H 0.218908 1.001366 0.019303 0.050 Uiso 1 1 calc R U . . .
H82 H 0.166461 1.077064 0.048305 0.050 Uiso 1 1 calc R U . . .
H83 H 0.102056 1.037325 0.004719 0.050 Uiso 1 1 calc R U . . .
C74 C 0.1777(3) 0.9665(2) 0.14996(17) 0.0328(9) Uani 1 1 d . . . . .
H84 H 0.143268 0.939044 0.190033 0.049 Uiso 1 1 calc R U . . .
H85 H 0.199569 1.012320 0.161185 0.049 Uiso 1 1 calc R U . . .
H86 H 0.241913 0.936551 0.129492 0.049 Uiso 1 1 calc R U . . .
C75 C -0.2050(3) 0.80537(19) 0.15047(15) 0.0211(7) Uani 1 1 d . . . . .
H116 H -0.225963 0.837363 0.187520 0.025 Uiso 1 1 calc R U . . .
C76 C -0.2964(4) 0.8205(3) 0.1074(2) 0.0599(15) Uani 1 1 d . . . . .
H87 H -0.304460 0.872974 0.091798 0.090 Uiso 1 1 calc R U . . .
H88 H -0.365081 0.806640 0.133667 0.090 Uiso 1 1 calc R U . . .
H89 H -0.277009 0.791302 0.069549 0.090 Uiso 1 1 calc R U . . .
C77 C -0.1937(4) 0.7245(2) 0.1812(2) 0.0503(12) Uani 1 1 d . . . . .
H90 H -0.175725 0.691445 0.146150 0.075 Uiso 1 1 calc R U . . .
H91 H -0.262528 0.713219 0.209040 0.075 Uiso 1 1 calc R U . . .
H92 H -0.135774 0.717597 0.208019 0.075 Uiso 1 1 calc R U . . .
B2 B 0.1773(3) 0.7607(2) 0.34077(17) 0.0168(8) Uani 1 1 d . . . . .
C51 C -0.0837(3) 0.89702(17) 0.24735(14) 0.0136(6) Uani 1 1 d . . . . .
N4 N -0.1554(2) 0.94224(14) 0.28778(11) 0.0127(5) Uani 1 1 d . . . . .
C52 C -0.2131(3) 0.99758(18) 0.25027(14) 0.0163(7) Uani 1 1 d . . . . .
H1 H -0.266331 1.035143 0.266730 0.020 Uiso 1 1 calc R U . . .
C53 C -0.1769(3) 0.98618(17) 0.18513(14) 0.0152(6) Uani 1 1 d . . . . .
H2 H -0.200860 1.014104 0.147991 0.018 Uiso 1 1 calc R U . . .
N5 N -0.0975(2) 0.92512(14) 0.18434(11) 0.0116(5) Uani 1 1 d . . . . .
C54 C -0.1773(3) 0.93080(18) 0.36042(14) 0.0154(7) Uani 1 1 d . . . . .
C55 C -0.2364(3) 0.86990(18) 0.39008(14) 0.0185(7) Uani 1 1 d . . . . .
C56 C -0.2620(3) 0.8624(2) 0.45998(15) 0.0262(8) Uani 1 1 d . . . . .
H3 H -0.301821 0.823197 0.481580 0.031 Uiso 1 1 calc R U . . .
C57 C -0.2293(3) 0.9120(2) 0.49768(15) 0.0279(9) Uani 1 1 d . . . . .
H4 H -0.247054 0.905582 0.544275 0.033 Uiso 1 1 calc R U . . .
C58 C -0.1707(3) 0.9712(2) 0.46723(15) 0.0252(8) Uani 1 1 d . . . . .
H5 H -0.148747 1.003700 0.493588 0.030 Uiso 1 1 calc R U . . .
C59 C -0.1439(3) 0.98264(18) 0.39738(14) 0.0179(7) Uani 1 1 d . . . . .
C60 C -0.2740(3) 0.81562(19) 0.34892(15) 0.0210(7) Uani 1 1 d . . . . .
H117 H -0.219428 0.811996 0.307637 0.025 Uiso 1 1 calc R U . . .
C61 C -0.3855(3) 0.8464(2) 0.32876(19) 0.0380(10) Uani 1 1 d . . . . .
H93 H -0.441528 0.848001 0.368172 0.057 Uiso 1 1 calc R U . . .
H94 H -0.404755 0.814339 0.298922 0.057 Uiso 1 1 calc R U . . .
H95 H -0.380520 0.896228 0.306490 0.057 Uiso 1 1 calc R U . . .
C65 C -0.0858(3) 1.1117(2) 0.40773(17) 0.0296(8) Uani 1 1 d . . . . .
H96 H -0.161999 1.127380 0.424749 0.044 Uiso 1 1 calc R U . . .
H97 H -0.051850 1.153391 0.381695 0.044 Uiso 1 1 calc R U . . .
H98 H -0.047117 1.094490 0.444582 0.044 Uiso 1 1 calc R U . . .
C66 C -0.0453(3) 0.88816(17) 0.12539(13) 0.0139(6) Uani 1 1 d . . . . .
C67 C 0.0493(3) 0.91572(17) 0.08599(14) 0.0169(7) Uani 1 1 d . . . . .
C68 C 0.0989(3) 0.8756(2) 0.03203(15) 0.0232(8) Uani 1 1 d . . . . .
H6 H 0.163201 0.890916 0.005074 0.028 Uiso 1 1 calc R U . . .
C69 C 0.0548(3) 0.8136(2) 0.01771(16) 0.0288(8) Uani 1 1 d . . . . .
H7 H 0.090885 0.786896 -0.017847 0.035 Uiso 1 1 calc R U . . .
C70 C -0.0419(3) 0.7907(2) 0.05538(15) 0.0252(8) Uani 1 1 d . . . . .
H8 H -0.071537 0.749682 0.044103 0.030 Uiso 1 1 calc R U . . .
C71 C -0.0962(3) 0.82831(18) 0.11037(14) 0.0185(7) Uani 1 1 d . . . . .
C72 C 0.0953(3) 0.98522(19) 0.10092(15) 0.0215(7) Uani 1 1 d . . . . .
H118 H 0.032928 1.018272 0.122086 0.026 Uiso 1 1 calc R U . . .
C78 C 0.1235(3) 0.72974(18) 0.41431(14) 0.0164(7) Uani 1 1 d . . . . .
C79 C 0.1777(3) 0.66428(18) 0.44428(15) 0.0197(7) Uani 1 1 d . . . . .
C80 C 0.1289(3) 0.6319(2) 0.50687(15) 0.0283(8) Uani 1 1 d . . . . .
H9 H 0.164113 0.588329 0.526208 0.034 Uiso 1 1 calc R U . . .
C81 C 0.0300(3) 0.6633(2) 0.54039(16) 0.0317(9) Uani 1 1 d . . . . .
H10 H -0.001459 0.640605 0.581726 0.038 Uiso 1 1 calc R U . . .
C82 C -0.0222(3) 0.7282(2) 0.51257(16) 0.0298(9) Uani 1 1 d . . . . .
H11 H -0.088340 0.750052 0.535516 0.036 Uiso 1 1 calc R U . . .
C83 C 0.0240(3) 0.7613(2) 0.45014(15) 0.0242(8) Uani 1 1 d . . . . .
H12 H -0.011962 0.805272 0.431835 0.029 Uiso 1 1 calc R U . . .
C84 C 0.2869(3) 0.6306(2) 0.40905(16) 0.0278(8) Uani 1 1 d . . . . .
H99 H 0.316273 0.589872 0.437803 0.042 Uiso 1 1 calc R U . . .
H100 H 0.337952 0.668332 0.398388 0.042 Uiso 1 1 calc R U . . .
H101 H 0.276466 0.612127 0.368409 0.042 Uiso 1 1 calc R U . . .
C85 C 0.2501(3) 0.82857(18) 0.32846(15) 0.0179(7) Uani 1 1 d . . . . .
C86 C 0.3180(3) 0.85000(19) 0.26722(15) 0.0212(7) Uani 1 1 d . . . . .
C87 C 0.3757(3) 0.9133(2) 0.26180(17) 0.0267(8) Uani 1 1 d . . . . .
H13 H 0.418814 0.927832 0.220976 0.032 Uiso 1 1 calc R U . . .
C88 C 0.3703(3) 0.9549(2) 0.31566(17) 0.0285(8) Uani 1 1 d . . . . .
H14 H 0.408114 0.997556 0.310669 0.034 Uiso 1 1 calc R U . . .
C89 C 0.3087(3) 0.9328(2) 0.37658(16) 0.0263(8) Uani 1 1 d . . . . .
H15 H 0.307047 0.959299 0.413483 0.032 Uiso 1 1 calc R U . . .
C90 C 0.2495(3) 0.87135(19) 0.38286(16) 0.0215(7) Uani 1 1 d . . . . .
H16 H 0.207678 0.857436 0.424288 0.026 Uiso 1 1 calc R U . . .
C91 C 0.3306(3) 0.8056(2) 0.20804(16) 0.0286(8) Uani 1 1 d . . . . .
H102 H 0.261192 0.809830 0.191904 0.043 Uiso 1 1 calc R U . . .
H103 H 0.352390 0.753733 0.221167 0.043 Uiso 1 1 calc R U . . .
H104 H 0.386362 0.824775 0.173057 0.043 Uiso 1 1 calc R U . . .
C92 C 0.1482(3) 0.71535(18) 0.28939(14) 0.0158(7) Uani 1 1 d . . . . .
N6 N 0.1644(2) 0.65231(15) 0.26638(12) 0.0158(6) Uani 1 1 d . . . . .
C93 C 0.0927(3) 0.62321(18) 0.23013(15) 0.0171(7) Uani 1 1 d . . . . .
C94 C 0.0121(3) 0.57903(19) 0.26652(16) 0.0243(8) Uani 1 1 d . . . . .
C95 C -0.0467(3) 0.5401(2) 0.23143(18) 0.0297(8) Uani 1 1 d . . . . .
H17 H -0.100050 0.510221 0.255075 0.036 Uiso 1 1 calc R U . . .
C96 C -0.0269(3) 0.5453(2) 0.16227(18) 0.0312(9) Uani 1 1 d . . . . .
H18 H -0.066975 0.519218 0.139542 0.037 Uiso 1 1 calc R U . . .
C97 C 0.0525(3) 0.5893(2) 0.12673(17) 0.0283(8) Uani 1 1 d . . . . .
H19 H 0.065295 0.592688 0.080038 0.034 Uiso 1 1 calc R U . . .
C98 C 0.1136(3) 0.62880(19) 0.15967(15) 0.0210(7) Uani 1 1 d . . . . .
C99 C -0.0083(3) 0.5722(2) 0.34284(16) 0.0343(9) Uani 1 1 d . . . . .
H105 H -0.064125 0.538676 0.359650 0.051 Uiso 1 1 calc R U . . .
H106 H -0.032880 0.620863 0.358202 0.051 Uiso 1 1 calc R U . . .
H107 H 0.059378 0.552744 0.358879 0.051 Uiso 1 1 calc R U . . .
C100 C 0.2048(3) 0.6737(2) 0.12151(16) 0.0307(9) Uani 1 1 d . . . . .
H108 H 0.218820 0.663423 0.075277 0.046 Uiso 1 1 calc R U . . .
H109 H 0.271153 0.659768 0.140625 0.046 Uiso 1 1 calc R U . . .
H110 H 0.182456 0.726351 0.124347 0.046 Uiso 1 1 calc R U . . .

loop_
_atom_site_aniso_label
_atom_site_aniso_U_11
_atom_site_aniso_U_22
_atom_site_aniso_U_33
_atom_site_aniso_U_23
_atom_site_aniso_U_13
_atom_site_aniso_U_12
Au1 0.01232(7) 0.01125(7) 0.01430(6) -0.00372(4) -0.00392(4) 0.00156(5)
C1 0.0139(17) 0.0138(17) 0.0093(13) 0.0006(11) -0.0023(11) -0.0033(13)
N1 0.0135(14) 0.0110(14) 0.0145(12) -0.0029(9) -0.0042(10) 0.0021(11)
C2 0.0177(18) 0.0123(17) 0.0207(16) -0.0044(12) -0.0036(12) 0.0046(13)
C3 0.0159(17) 0.0128(17) 0.0222(16) -0.0028(12) -0.0094(12) 0.0045(13)
N2 0.0149(14) 0.0096(13) 0.0169(12) -0.0027(9) -0.0046(10) 0.0000(11)
C4 0.0131(16) 0.0115(16) 0.0175(15) -0.0076(11) -0.0050(12) 0.0016(13)
C5 0.0190(18) 0.0106(16) 0.0204(15) -0.0049(12) -0.0035(12) 0.0033(13)
C6 0.030(2) 0.0230(19) 0.0155(15) -0.0043(12) -0.0077(13) 0.0007(15)
C7 0.028(2) 0.027(2) 0.0260(18) -0.0128(14) -0.0134(15) 0.0006(16)
C8 0.0195(19) 0.023(2) 0.0323(18) -0.0085(14) -0.0059(14) -0.0058(15)
C9 0.0188(18) 0.0153(17) 0.0185(15) -0.0082(12) -0.0040(12) -0.0003(14)
C10 0.024(2) 0.0222(19) 0.0177(16) 0.0007(12) -0.0042(13) -0.0030(15)
C11 0.036(2) 0.030(2) 0.037(2) -0.0110(16) 0.0103(17) -0.0054(19)
C12 0.030(2) 0.0205(19) 0.0255(17) -0.0011(13) -0.0047(14) -0.0047(16)
C13 0.025(2) 0.0231(19) 0.0218(17) -0.0020(13) -0.0044(13) -0.0084(15)
C14 0.029(2) 0.032(2) 0.036(2) -0.0033(16) 0.0033(16) -0.0098(18)
C15 0.035(2) 0.031(2) 0.034(2) 0.0083(16) -0.0035(16) -0.0003(18)
C16 0.0134(17) 0.0146(17) 0.0166(15) -0.0039(11) -0.0082(12) 0.0020(13)
C17 0.0147(18) 0.0200(18) 0.0201(16) -0.0017(12) -0.0065(12) -0.0001(14)
C18 0.020(2) 0.0187(19) 0.0320(18) -0.0047(14) -0.0060(14) -0.0049(15)
C19 0.024(2) 0.023(2) 0.0312(18) -0.0151(14) -0.0095(14) -0.0016(16)
C20 0.025(2) 0.032(2) 0.0157(16) -0.0099(13) -0.0034(13) -0.0025(16)
C21 0.0148(18) 0.0202(18) 0.0204(16) -0.0027(12) -0.0070(12) 0.0002(14)
C22 0.028(2) 0.0202(19) 0.0195(16) -0.0014(13) -0.0027(14) -0.0085(15)
C23 0.037(3) 0.063(3) 0.0245(19) -0.0097(18) 0.0046(16) -0.006(2)
C24 0.049(3) 0.031(2) 0.0270(19) 0.0050(15) -0.0055(17) -0.0061(19)
C25 0.030(2) 0.023(2) 0.0176(16) -0.0016(13) -0.0043(13) -0.0052(16)
C26 0.040(3) 0.032(2) 0.041(2) 0.0089(17) -0.0068(18) 0.0021(19)
C27 0.038(2) 0.039(2) 0.0273(19) 0.0029(16) 0.0031(16) -0.0084(19)
B1 0.0136(19) 0.0118(19) 0.0212(17) -0.0051(13) -0.0025(14) 0.0054(15)
C28 0.0145(17) 0.0209(18) 0.0172(15) -0.0064(12) -0.0028(12) 0.0026(14)
C29 0.022(2) 0.0213(19) 0.0257(17) -0.0074(13) -0.0081(14) 0.0026(15)
C30 0.032(2) 0.026(2) 0.036(2) -0.0117(15) -0.0146(16) -0.0013(17)
C31 0.029(2) 0.048(3) 0.031(2) -0.0242(17) -0.0107(16) 0.0034(19)
C32 0.029(2) 0.050(3) 0.0194(17) -0.0139(16) -0.0045(14) -0.0004(19)
C33 0.022(2) 0.033(2) 0.0205(17) -0.0073(14) 0.0005(13) -0.0024(16)
C34 0.040(2) 0.023(2) 0.034(2) 0.0027(15) -0.0159(17) -0.0130(18)
C35 0.0173(18) 0.0200(18) 0.0127(14) -0.0074(11) -0.0037(12) 0.0033(14)
C36 0.0184(18) 0.0200(18) 0.0174(15) -0.0076(12) -0.0028(12) 0.0011(14)
C37 0.0170(18) 0.0238(19) 0.0254(17) -0.0083(13) -0.0041(13) -0.0001(15)
C38 0.026(2) 0.0206(19) 0.0284(18) -0.0049(13) -0.0021(14) -0.0071(16)
C39 0.034(2) 0.022(2) 0.0256(18) 0.0008(14) -0.0071(15) -0.0027(17)
C40 0.0212(19) 0.025(2) 0.0198(16) -0.0013(13) -0.0029(13) 0.0001(15)
C41 0.0160(19) 0.025(2) 0.0365(19) 0.0004(15) -0.0007(14) 0.0005(15)
C42 0.0130(17) 0.0107(17) 0.0232(16) -0.0071(12) -0.0043(12) 0.0015(13)
N3 0.0169(15) 0.0122(14) 0.0151(12) -0.0030(10) -0.0047(10) 0.0024(11)
C43 0.0162(17) 0.0180(18) 0.0145(15) -0.0049(12) -0.0074(12) 0.0075(13)
C44 0.0181(18) 0.0217(19) 0.0182(16) -0.0037(12) -0.0044(12) 0.0035(14)
C45 0.027(2) 0.030(2) 0.0177(16) 0.0010(13) -0.0037(14) 0.0022(16)
C46 0.031(2) 0.033(2) 0.0197(17) -0.0082(14) -0.0101(14) 0.0034(17)
C47 0.030(2) 0.021(2) 0.0292(18) -0.0081(14) -0.0154(15) 0.0026(16)
C48 0.0158(18) 0.0223(19) 0.0215(16) -0.0053(13) -0.0064(13) 0.0055(14)
C49 0.033(2) 0.025(2) 0.0245(18) -0.0037(14) 0.0019(15) -0.0067(17)
C50 0.030(2) 0.028(2) 0.0271(18) -0.0058(14) -0.0102(15) -0.0065(17)
Au2 0.01477(7) 0.01002(7) 0.01252(6) -0.00099(4) -0.00235(4) 0.00167(5)
C62 0.057(3) 0.026(2) 0.044(2) 0.0005(17) -0.010(2) -0.013(2)
C63 0.0232(19) 0.0208(19) 0.0205(16) -0.0040(13) -0.0052(13) -0.0035(15)
C64 0.028(2) 0.040(3) 0.075(3) -0.030(2) 0.012(2) -0.013(2)
C73 0.040(3) 0.031(2) 0.0315(19) 0.0130(15) -0.0142(17) -0.0175(19)
C74 0.042(3) 0.034(2) 0.0257(18) 0.0051(15) -0.0122(16) -0.0165(19)
C75 0.024(2) 0.0185(18) 0.0233(17) -0.0032(13) -0.0066(13) -0.0058(15)
C76 0.030(3) 0.109(5) 0.046(3) -0.006(3) -0.013(2) -0.017(3)
C77 0.041(3) 0.028(3) 0.071(3) 0.005(2) 0.017(2) -0.008(2)
B2 0.018(2) 0.0135(19) 0.0191(17) -0.0025(13) -0.0065(14) 0.0049(15)
C51 0.0141(17) 0.0141(17) 0.0127(14) -0.0003(11) -0.0030(11) -0.0015(13)
N4 0.0148(14) 0.0122(14) 0.0106(12) -0.0019(9) -0.0022(10) 0.0008(11)
C52 0.0165(18) 0.0142(17) 0.0160(15) -0.0024(11) -0.0009(12) 0.0052(13)
C53 0.0173(18) 0.0130(17) 0.0148(15) -0.0004(11) -0.0030(12) -0.0006(13)
N5 0.0148(14) 0.0098(13) 0.0096(11) -0.0018(9) -0.0030(9) 0.0030(11)
C54 0.0151(17) 0.0171(17) 0.0108(14) 0.0020(11) -0.0004(11) 0.0051(13)
C55 0.0169(18) 0.0179(18) 0.0165(15) 0.0012(12) 0.0014(12) 0.0055(14)
C56 0.029(2) 0.021(2) 0.0215(17) 0.0048(13) 0.0067(14) 0.0014(16)
C57 0.038(2) 0.030(2) 0.0099(15) 0.0013(13) 0.0029(14) 0.0073(17)
C58 0.034(2) 0.028(2) 0.0127(15) -0.0039(13) -0.0062(13) 0.0055(16)
C59 0.0169(18) 0.0175(18) 0.0180(15) -0.0040(12) -0.0043(12) 0.0080(14)
C60 0.0217(19) 0.0207(19) 0.0186(16) 0.0013(12) 0.0008(13) -0.0030(15)
C61 0.031(2) 0.042(3) 0.043(2) -0.0091(18) -0.0071(17) -0.0030(19)
C65 0.034(2) 0.021(2) 0.038(2) -0.0080(15) -0.0116(16) -0.0037(17)
C66 0.0193(18) 0.0106(16) 0.0109(14) -0.0007(11) -0.0051(11) 0.0055(13)
C67 0.0236(19) 0.0124(17) 0.0148(15) 0.0010(11) -0.0063(12) 0.0008(14)
C68 0.0208(19) 0.030(2) 0.0164(16) -0.0032(13) 0.0023(13) 0.0002(15)
C69 0.032(2) 0.032(2) 0.0204(17) -0.0133(14) 0.0009(14) 0.0039(17)
C70 0.035(2) 0.022(2) 0.0209(17) -0.0104(13) -0.0080(14) -0.0013(16)
C71 0.0217(19) 0.0169(18) 0.0170(15) 0.0005(12) -0.0051(13) -0.0019(14)
C72 0.022(2) 0.0204(19) 0.0210(16) 0.0000(13) -0.0028(13) -0.0025(15)
C78 0.0215(19) 0.0161(17) 0.0141(15) -0.0039(11) -0.0061(12) -0.0054(14)
C79 0.025(2) 0.0151(18) 0.0212(16) -0.0040(12) -0.0072(13) -0.0016(14)
C80 0.044(2) 0.025(2) 0.0184(16) 0.0033(13) -0.0110(15) -0.0071(17)
C81 0.042(3) 0.036(2) 0.0168(17) 0.0040(14) -0.0019(15) -0.0138(19)
C82 0.024(2) 0.042(2) 0.0227(17) -0.0090(15) 0.0016(14) -0.0013(17)
C83 0.026(2) 0.024(2) 0.0223(17) -0.0008(13) -0.0056(14) -0.0017(16)
C84 0.035(2) 0.025(2) 0.0237(17) -0.0008(14) -0.0105(15) 0.0055(16)
C85 0.0177(18) 0.0137(17) 0.0242(16) -0.0020(12) -0.0113(13) 0.0030(14)
C86 0.027(2) 0.0188(19) 0.0183(16) -0.0033(12) -0.0062(13) 0.0021(15)
C87 0.027(2) 0.027(2) 0.0277(18) 0.0011(14) -0.0087(14) -0.0084(16)
C88 0.026(2) 0.025(2) 0.036(2) 0.0001(15) -0.0077(15) -0.0089(17)
C89 0.032(2) 0.025(2) 0.0260(18) -0.0085(14) -0.0120(15) -0.0009(16)
C90 0.0224(19) 0.0186(19) 0.0237(17) -0.0016(13) -0.0048(13) -0.0024(15)
C91 0.027(2) 0.030(2) 0.0287(18) -0.0077(15) 0.0021(15) -0.0076(17)
C92 0.0148(17) 0.0140(17) 0.0158(15) 0.0024(12) -0.0014(12) 0.0042(13)
N6 0.0183(15) 0.0135(15) 0.0161(13) -0.0026(10) -0.0056(10) 0.0014(11)
C93 0.0137(17) 0.0142(17) 0.0237(16) -0.0046(12) -0.0062(12) 0.0048(13)
C94 0.028(2) 0.0159(19) 0.0301(18) -0.0047(13) -0.0079(15) 0.0021(15)
C95 0.025(2) 0.019(2) 0.046(2) -0.0059(15) -0.0067(16) -0.0002(16)
C96 0.026(2) 0.027(2) 0.048(2) -0.0173(16) -0.0183(17) 0.0020(17)
C97 0.029(2) 0.028(2) 0.0297(19) -0.0132(15) -0.0110(15) 0.0069(17)
C98 0.0200(19) 0.0215(19) 0.0232(17) -0.0050(13) -0.0088(13) 0.0021(15)
C99 0.031(2) 0.041(3) 0.0292(19) -0.0007(16) 0.0000(16) -0.0104(19)
C100 0.034(2) 0.037(2) 0.0235(18) -0.0020(15) -0.0081(15) -0.0076(18)

_geom_special_details            
;
 All esds (except the esd in the dihedral angle between two l.s. planes)
 are estimated using the full covariance matrix.  The cell esds are taken
 into account individually in the estimation of esds in distances, angles
 and torsion angles; correlations between esds in cell parameters are only
 used when they are defined by crystal symmetry.  An approximate (isotropic)
 treatment of cell esds is used for estimating esds involving l.s. planes.
;

loop_
_geom_bond_atom_site_label_1
_geom_bond_atom_site_label_2
_geom_bond_distance
_geom_bond_site_symmetry_2
_geom_bond_publ_flag
Au1 C1 2.050(3) . ?
Au1 C42 2.156(3) . ?
Au1 B1 2.428(3) . ?
C1 N1 1.348(4) . ?
C1 N2 1.358(4) . ?
N1 C2 1.385(4) . ?
N1 C4 1.449(4) . ?
C2 C3 1.350(4) . ?
C2 H20 0.9300 . ?
C3 N2 1.382(4) . ?
C3 H21 0.9300 . ?
N2 C16 1.456(4) . ?
C4 C9 1.389(4) . ?
C4 C5 1.404(4) . ?
C5 C6 1.384(4) . ?
C5 C10 1.522(5) . ?
C6 C7 1.380(5) . ?
C6 H22 0.9300 . ?
C7 C8 1.389(5) . ?
C7 H23 0.9300 . ?
C8 C9 1.391(4) . ?
C8 H24 0.9300 . ?
C9 C13 1.525(4) . ?
C10 C12 1.527(5) . ?
C10 C11 1.539(4) . ?
C10 H111 0.9800 . ?
C11 H39 0.9600 . ?
C11 H40 0.9600 . ?
C11 H41 0.9600 . ?
C12 H42 0.9600 . ?
C12 H43 0.9600 . ?
C12 H44 0.9600 . ?
C13 C14 1.523(5) . ?
C13 C15 1.523(5) . ?
C13 H112 0.9800 . ?
C14 H45 0.9600 . ?
C14 H46 0.9600 . ?
C14 H47 0.9600 . ?
C15 H48 0.9600 . ?
C15 H49 0.9600 . ?
C15 H50 0.9600 . ?
C16 C17 1.398(4) . ?
C16 C21 1.400(4) . ?
C17 C18 1.390(4) . ?
C17 C22 1.530(4) . ?
C18 C19 1.376(5) . ?
C18 H25 0.9300 . ?
C19 C20 1.377(5) . ?
C19 H26 0.9300 . ?
C20 C21 1.383(4) . ?
C20 H27 0.9300 . ?
C21 C25 1.520(4) . ?
C22 C23 1.520(5) . ?
C22 C24 1.525(5) . ?
C22 H113 0.9800 . ?
C23 H51 0.9600 . ?
C23 H52 0.9600 . ?
C23 H53 0.9600 . ?
C24 H54 0.9600 . ?
C24 H55 0.9600 . ?
C24 H56 0.9600 . ?
C25 C26 1.530(5) . ?
C25 C27 1.530(5) . ?
C25 H114 0.9800 . ?
C26 H57 0.9600 . ?
C26 H58 0.9600 . ?
C26 H59 0.9600 . ?
C27 H60 0.9600 . ?
C27 H61 0.9600 . ?
C27 H62 0.9600 . ?
B1 C42 1.489(4) . ?
B1 C35 1.601(5) . ?
B1 C28 1.605(5) . ?
C28 C29 1.409(5) . ?
C28 C33 1.413(4) . ?
C29 C30 1.385(4) . ?
C29 C34 1.505(5) . ?
C30 C31 1.387(5) . ?
C30 H28 0.9300 . ?
C31 C32 1.368(5) . ?
C31 H29 0.9300 . ?
C32 C33 1.381(5) . ?
C32 H30 0.9300 . ?
C33 H31 0.9300 . ?
C34 H63 0.9600 . ?
C34 H64 0.9600 . ?
C34 H65 0.9600 . ?
C35 C40 1.406(4) . ?
C35 C36 1.409(4) . ?
C36 C37 1.401(5) . ?
C36 C41 1.498(5) . ?
C37 C38 1.371(5) . ?
C37 H32 0.9300 . ?
C38 C39 1.372(5) . ?
C38 H33 0.9300 . ?
C39 C40 1.406(5) . ?
C39 H34 0.9300 . ?
C40 H35 0.9300 . ?
C41 H66 0.9600 . ?
C41 H67 0.9600 . ?
C41 H68 0.9600 . ?
C42 N3 1.262(4) . ?
N3 C43 1.427(4) . ?
C43 C44 1.401(4) . ?
C43 C48 1.409(5) . ?
C44 C45 1.389(4) . ?
C44 C49 1.509(5) . ?
C45 C46 1.377(5) . ?
C45 H36 0.9300 . ?
C46 C47 1.384(5) . ?
C46 H37 0.9300 . ?
C47 C48 1.388(4) . ?
C47 H38 0.9300 . ?
C48 C50 1.512(5) . ?
C49 H69 0.9600 . ?
C49 H70 0.9600 . ?
C49 H71 0.9600 . ?
C50 H72 0.9600 . ?
C50 H73 0.9600 . ?
C50 H74 0.9600 . ?
Au2 C51 2.062(3) . ?
Au2 C92 2.130(3) . ?
Au2 B2 2.512(4) . ?
C62 C60 1.526(5) . ?
C62 H75 0.9600 . ?
C62 H76 0.9600 . ?
C62 H77 0.9600 . ?
C63 C59 1.518(4) . ?
C63 C64 1.521(5) . ?
C63 C65 1.531(4) . ?
C63 H115 0.9800 . ?
C64 H78 0.9600 . ?
C64 H79 0.9600 . ?
C64 H80 0.9600 . ?
C73 C72 1.531(4) . ?
C73 H81 0.9600 . ?
C73 H82 0.9600 . ?
C73 H83 0.9600 . ?
C74 C72 1.527(5) . ?
C74 H84 0.9600 . ?
C74 H85 0.9600 . ?
C74 H86 0.9600 . ?
C75 C71 1.515(5) . ?
C75 C77 1.516(5) . ?
C75 C76 1.525(5) . ?
C75 H116 0.9800 . ?
C76 H87 0.9600 . ?
C76 H88 0.9600 . ?
C76 H89 0.9600 . ?
C77 H90 0.9600 . ?
C77 H91 0.9600 . ?
C77 H92 0.9600 . ?
B2 C92 1.512(5) . ?
B2 C85 1.571(5) . ?
B2 C78 1.589(4) . ?
C51 N5 1.353(4) . ?
C51 N4 1.357(4) . ?
N4 C52 1.387(4) . ?
N4 C54 1.448(3) . ?
C52 C53 1.351(4) . ?
C52 H1 0.9300 . ?
C53 N5 1.379(4) . ?
C53 H2 0.9300 . ?
N5 C66 1.449(4) . ?
C54 C59 1.403(4) . ?
C54 C55 1.406(4) . ?
C55 C56 1.394(4) . ?
C55 C60 1.517(5) . ?
C56 C57 1.378(5) . ?
C56 H3 0.9300 . ?
C57 C58 1.382(5) . ?
C57 H4 0.9300 . ?
C58 C59 1.396(4) . ?
C58 H5 0.9300 . ?
C60 C61 1.524(5) . ?
C60 H117 0.9800 . ?
C61 H93 0.9600 . ?
C61 H94 0.9600 . ?
C61 H95 0.9600 . ?
C65 H96 0.9600 . ?
C65 H97 0.9600 . ?
C65 H98 0.9600 . ?
C66 C71 1.397(4) . ?
C66 C67 1.399(4) . ?
C67 C68 1.391(4) . ?
C67 C72 1.516(4) . ?
C68 C69 1.379(5) . ?
C68 H6 0.9300 . ?
C69 C70 1.375(5) . ?
C69 H7 0.9300 . ?
C70 C71 1.398(4) . ?
C70 H8 0.9300 . ?
C72 H118 0.9800 . ?
C78 C83 1.402(5) . ?
C78 C79 1.411(4) . ?
C79 C80 1.399(4) . ?
C79 C84 1.499(5) . ?
C80 C81 1.375(5) . ?
C80 H9 0.9300 . ?
C81 C82 1.376(5) . ?
C81 H10 0.9300 . ?
C82 C83 1.392(5) . ?
C82 H11 0.9300 . ?
C83 H12 0.9300 . ?
C84 H99 0.9600 . ?
C84 H100 0.9600 . ?
C84 H101 0.9600 . ?
C85 C86 1.411(4) . ?
C85 C90 1.417(4) . ?
C86 C87 1.397(5) . ?
C86 C91 1.495(4) . ?
C87 C88 1.384(5) . ?
C87 H13 0.9300 . ?
C88 C89 1.375(5) . ?
C88 H14 0.9300 . ?
C89 C90 1.378(5) . ?
C89 H15 0.9300 . ?
C90 H16 0.9300 . ?
C91 H102 0.9600 . ?
C91 H103 0.9600 . ?
C91 H104 0.9600 . ?
C92 N6 1.257(4) . ?
N6 C93 1.424(4) . ?
C93 C94 1.398(5) . ?
C93 C98 1.403(4) . ?
C94 C95 1.394(5) . ?
C94 C99 1.519(4) . ?
C95 C96 1.377(5) . ?
C95 H17 0.9300 . ?
C96 C97 1.380(5) . ?
C96 H18 0.9300 . ?
C97 C98 1.391(5) . ?
C97 H19 0.9300 . ?
C98 C100 1.509(5) . ?
C99 H105 0.9600 . ?
C99 H106 0.9600 . ?
C99 H107 0.9600 . ?
C100 H108 0.9600 . ?
C100 H109 0.9600 . ?
C100 H110 0.9600 . ?

loop_
_geom_angle_atom_site_label_1
_geom_angle_atom_site_label_2
_geom_angle_atom_site_label_3
_geom_angle
_geom_angle_site_symmetry_1
_geom_angle_site_symmetry_3
_geom_angle_publ_flag
C1 Au1 C42 173.25(11) . . ?
C1 Au1 B1 149.06(11) . . ?
C42 Au1 B1 37.30(11) . . ?
N1 C1 N2 104.2(3) . . ?
N1 C1 Au1 131.1(2) . . ?
N2 C1 Au1 124.7(2) . . ?
C1 N1 C2 111.4(2) . . ?
C1 N1 C4 123.6(3) . . ?
C2 N1 C4 124.9(2) . . ?
C3 C2 N1 106.6(3) . . ?
C3 C2 H20 126.7 . . ?
N1 C2 H20 126.7 . . ?
C2 C3 N2 106.4(3) . . ?
C2 C3 H21 126.8 . . ?
N2 C3 H21 126.8 . . ?
C1 N2 C3 111.4(2) . . ?
C1 N2 C16 122.5(3) . . ?
C3 N2 C16 126.0(3) . . ?
C9 C4 C5 123.9(3) . . ?
C9 C4 N1 119.0(3) . . ?
C5 C4 N1 117.2(3) . . ?
C6 C5 C4 116.7(3) . . ?
C6 C5 C10 121.5(3) . . ?
C4 C5 C10 121.8(3) . . ?
C7 C6 C5 121.1(3) . . ?
C7 C6 H22 119.5 . . ?
C5 C6 H22 119.5 . . ?
C6 C7 C8 120.7(3) . . ?
C6 C7 H23 119.6 . . ?
C8 C7 H23 119.6 . . ?
C7 C8 C9 120.6(3) . . ?
C7 C8 H24 119.7 . . ?
C9 C8 H24 119.7 . . ?
C4 C9 C8 117.0(3) . . ?
C4 C9 C13 121.3(3) . . ?
C8 C9 C13 121.6(3) . . ?
C5 C10 C12 110.5(3) . . ?
C5 C10 C11 112.7(3) . . ?
C12 C10 C11 110.9(3) . . ?
C5 C10 H111 107.5 . . ?
C12 C10 H111 107.5 . . ?
C11 C10 H111 107.5 . . ?
C10 C11 H39 109.5 . . ?
C10 C11 H40 109.5 . . ?
H39 C11 H40 109.5 . . ?
C10 C11 H41 109.5 . . ?
H39 C11 H41 109.5 . . ?
H40 C11 H41 109.5 . . ?
C10 C12 H42 109.5 . . ?
C10 C12 H43 109.5 . . ?
H42 C12 H43 109.5 . . ?
C10 C12 H44 109.5 . . ?
H42 C12 H44 109.5 . . ?
H43 C12 H44 109.5 . . ?
C14 C13 C15 111.0(3) . . ?
C14 C13 C9 112.4(3) . . ?
C15 C13 C9 109.6(3) . . ?
C14 C13 H112 107.9 . . ?
C15 C13 H112 107.9 . . ?
C9 C13 H112 107.9 . . ?
C13 C14 H45 109.5 . . ?
C13 C14 H46 109.5 . . ?
H45 C14 H46 109.5 . . ?
C13 C14 H47 109.5 . . ?
H45 C14 H47 109.5 . . ?
H46 C14 H47 109.5 . . ?
C13 C15 H48 109.5 . . ?
C13 C15 H49 109.5 . . ?
H48 C15 H49 109.5 . . ?
C13 C15 H50 109.5 . . ?
H48 C15 H50 109.5 . . ?
H49 C15 H50 109.5 . . ?
C17 C16 C21 123.7(3) . . ?
C17 C16 N2 117.5(3) . . ?
C21 C16 N2 118.7(3) . . ?
C18 C17 C16 116.8(3) . . ?
C18 C17 C22 120.7(3) . . ?
C16 C17 C22 122.4(3) . . ?
C19 C18 C17 121.0(3) . . ?
C19 C18 H25 119.5 . . ?
C17 C18 H25 119.5 . . ?
C18 C19 C20 120.3(3) . . ?
C18 C19 H26 119.8 . . ?
C20 C19 H26 119.8 . . ?
C19 C20 C21 121.9(3) . . ?
C19 C20 H27 119.1 . . ?
C21 C20 H27 119.1 . . ?
C20 C21 C16 116.2(3) . . ?
C20 C21 C25 121.8(3) . . ?
C16 C21 C25 121.9(3) . . ?
C23 C22 C24 111.5(3) . . ?
C23 C22 C17 109.7(3) . . ?
C24 C22 C17 112.6(3) . . ?
C23 C22 H113 107.6 . . ?
C24 C22 H113 107.6 . . ?
C17 C22 H113 107.6 . . ?
C22 C23 H51 109.5 . . ?
C22 C23 H52 109.5 . . ?
H51 C23 H52 109.5 . . ?
C22 C23 H53 109.5 . . ?
H51 C23 H53 109.5 . . ?
H52 C23 H53 109.5 . . ?
C22 C24 H54 109.5 . . ?
C22 C24 H55 109.5 . . ?
H54 C24 H55 109.5 . . ?
C22 C24 H56 109.5 . . ?
H54 C24 H56 109.5 . . ?
H55 C24 H56 109.5 . . ?
C21 C25 C26 109.9(3) . . ?
C21 C25 C27 112.9(3) . . ?
C26 C25 C27 110.7(3) . . ?
C21 C25 H114 107.7 . . ?
C26 C25 H114 107.7 . . ?
C27 C25 H114 107.7 . . ?
C25 C26 H57 109.5 . . ?
C25 C26 H58 109.5 . . ?
H57 C26 H58 109.5 . . ?
C25 C26 H59 109.5 . . ?
H57 C26 H59 109.5 . . ?
H58 C26 H59 109.5 . . ?
C25 C27 H60 109.5 . . ?
C25 C27 H61 109.5 . . ?
H60 C27 H61 109.5 . . ?
C25 C27 H62 109.5 . . ?
H60 C27 H62 109.5 . . ?
H61 C27 H62 109.5 . . ?
C42 B1 C35 114.1(3) . . ?
C42 B1 C28 126.2(3) . . ?
C35 B1 C28 119.4(3) . . ?
C42 B1 Au1 61.38(17) . . ?
C35 B1 Au1 105.7(2) . . ?
C28 B1 Au1 107.3(2) . . ?
C29 C28 C33 116.2(3) . . ?
C29 C28 B1 126.1(3) . . ?
C33 C28 B1 117.5(3) . . ?
C30 C29 C28 120.2(3) . . ?
C30 C29 C34 118.1(3) . . ?
C28 C29 C34 121.7(3) . . ?
C29 C30 C31 121.8(4) . . ?
C29 C30 H28 119.1 . . ?
C31 C30 H28 119.1 . . ?
C32 C31 C30 119.0(3) . . ?
C32 C31 H29 120.5 . . ?
C30 C31 H29 120.5 . . ?
C31 C32 C33 120.0(3) . . ?
C31 C32 H30 120.0 . . ?
C33 C32 H30 120.0 . . ?
C32 C33 C28 122.6(3) . . ?
C32 C33 H31 118.7 . . ?
C28 C33 H31 118.7 . . ?
C29 C34 H63 109.5 . . ?
C29 C34 H64 109.5 . . ?
H63 C34 H64 109.5 . . ?
C29 C34 H65 109.5 . . ?
H63 C34 H65 109.5 . . ?
H64 C34 H65 109.5 . . ?
C40 C35 C36 116.9(3) . . ?
C40 C35 B1 122.3(3) . . ?
C36 C35 B1 120.7(3) . . ?
C37 C36 C35 120.3(3) . . ?
C37 C36 C41 119.1(3) . . ?
C35 C36 C41 120.5(3) . . ?
C38 C37 C36 121.4(3) . . ?
C38 C37 H32 119.3 . . ?
C36 C37 H32 119.3 . . ?
C37 C38 C39 120.1(3) . . ?
C37 C38 H33 120.0 . . ?
C39 C38 H33 120.0 . . ?
C38 C39 C40 119.5(3) . . ?
C38 C39 H34 120.3 . . ?
C40 C39 H34 120.3 . . ?
C39 C40 C35 121.9(3) . . ?
C39 C40 H35 119.0 . . ?
C35 C40 H35 119.0 . . ?
C36 C41 H66 109.5 . . ?
C36 C41 H67 109.5 . . ?
H66 C41 H67 109.5 . . ?
C36 C41 H68 109.5 . . ?
H66 C41 H68 109.5 . . ?
H67 C41 H68 109.5 . . ?
N3 C42 B1 151.9(3) . . ?
N3 C42 Au1 126.0(2) . . ?
B1 C42 Au1 81.32(19) . . ?
C42 N3 C43 126.8(3) . . ?
C44 C43 C48 120.8(3) . . ?
C44 C43 N3 119.2(3) . . ?
C48 C43 N3 119.2(3) . . ?
C45 C44 C43 118.9(3) . . ?
C45 C44 C49 120.2(3) . . ?
C43 C44 C49 120.9(3) . . ?
C46 C45 C44 121.0(3) . . ?
C46 C45 H36 119.5 . . ?
C44 C45 H36 119.5 . . ?
C45 C46 C47 119.7(3) . . ?
C45 C46 H37 120.1 . . ?
C47 C46 H37 120.1 . . ?
C46 C47 C48 121.6(3) . . ?
C46 C47 H38 119.2 . . ?
C48 C47 H38 119.2 . . ?
C47 C48 C43 118.0(3) . . ?
C47 C48 C50 120.0(3) . . ?
C43 C48 C50 122.0(3) . . ?
C44 C49 H69 109.5 . . ?
C44 C49 H70 109.5 . . ?
H69 C49 H70 109.5 . . ?
C44 C49 H71 109.5 . . ?
H69 C49 H71 109.5 . . ?
H70 C49 H71 109.5 . . ?
C48 C50 H72 109.5 . . ?
C48 C50 H73 109.5 . . ?
H72 C50 H73 109.5 . . ?
C48 C50 H74 109.5 . . ?
H72 C50 H74 109.5 . . ?
H73 C50 H74 109.5 . . ?
C51 Au2 C92 174.25(11) . . ?
C51 Au2 B2 145.74(12) . . ?
C92 Au2 B2 36.88(12) . . ?
C60 C62 H75 109.5 . . ?
C60 C62 H76 109.5 . . ?
H75 C62 H76 109.5 . . ?
C60 C62 H77 109.5 . . ?
H75 C62 H77 109.5 . . ?
H76 C62 H77 109.5 . . ?
C59 C63 C64 110.4(3) . . ?
C59 C63 C65 113.6(3) . . ?
C64 C63 C65 109.6(3) . . ?
C59 C63 H115 107.6 . . ?
C64 C63 H115 107.6 . . ?
C65 C63 H115 107.6 . . ?
C63 C64 H78 109.5 . . ?
C63 C64 H79 109.5 . . ?
H78 C64 H79 109.5 . . ?
C63 C64 H80 109.5 . . ?
H78 C64 H80 109.5 . . ?
H79 C64 H80 109.5 . . ?
C72 C73 H81 109.5 . . ?
C72 C73 H82 109.5 . . ?
H81 C73 H82 109.5 . . ?
C72 C73 H83 109.5 . . ?
H81 C73 H83 109.5 . . ?
H82 C73 H83 109.5 . . ?
C72 C74 H84 109.5 . . ?
C72 C74 H85 109.5 . . ?
H84 C74 H85 109.5 . . ?
C72 C74 H86 109.5 . . ?
H84 C74 H86 109.5 . . ?
H85 C74 H86 109.5 . . ?
C71 C75 C77 111.8(3) . . ?
C71 C75 C76 110.4(3) . . ?
C77 C75 C76 112.3(4) . . ?
C71 C75 H116 107.3 . . ?
C77 C75 H116 107.3 . . ?
C76 C75 H116 107.3 . . ?
C75 C76 H87 109.5 . . ?
C75 C76 H88 109.5 . . ?
H87 C76 H88 109.5 . . ?
C75 C76 H89 109.5 . . ?
H87 C76 H89 109.5 . . ?
H88 C76 H89 109.5 . . ?
C75 C77 H90 109.5 . . ?
C75 C77 H91 109.5 . . ?
H90 C77 H91 109.5 . . ?
C75 C77 H92 109.5 . . ?
H90 C77 H92 109.5 . . ?
H91 C77 H92 109.5 . . ?
C92 B2 C85 128.3(3) . . ?
C92 B2 C78 110.1(3) . . ?
C85 B2 C78 121.6(3) . . ?
C92 B2 Au2 57.70(17) . . ?
C85 B2 Au2 102.3(2) . . ?
C78 B2 Au2 109.5(2) . . ?
N5 C51 N4 104.4(3) . . ?
N5 C51 Au2 126.4(2) . . ?
N4 C51 Au2 129.2(2) . . ?
C51 N4 C52 111.0(2) . . ?
C51 N4 C54 125.0(2) . . ?
C52 N4 C54 123.7(2) . . ?
C53 C52 N4 106.5(3) . . ?
C53 C52 H1 126.8 . . ?
N4 C52 H1 126.8 . . ?
C52 C53 N5 106.7(3) . . ?
C52 C53 H2 126.6 . . ?
N5 C53 H2 126.6 . . ?
C51 N5 C53 111.3(2) . . ?
C51 N5 C66 122.7(3) . . ?
C53 N5 C66 125.4(2) . . ?
C59 C54 C55 123.5(3) . . ?
C59 C54 N4 118.9(3) . . ?
C55 C54 N4 117.6(3) . . ?
C56 C55 C54 116.7(3) . . ?
C56 C55 C60 120.8(3) . . ?
C54 C55 C60 122.5(3) . . ?
C57 C56 C55 121.2(3) . . ?
C57 C56 H3 119.4 . . ?
C55 C56 H3 119.4 . . ?
C56 C57 C58 120.9(3) . . ?
C56 C57 H4 119.5 . . ?
C58 C57 H4 119.5 . . ?
C57 C58 C59 120.8(3) . . ?
C57 C58 H5 119.6 . . ?
C59 C58 H5 119.6 . . ?
C58 C59 C54 116.9(3) . . ?
C58 C59 C63 121.3(3) . . ?
C54 C59 C63 121.8(3) . . ?
C55 C60 C61 110.2(3) . . ?
C55 C60 C62 113.0(3) . . ?
C61 C60 C62 110.6(3) . . ?
C55 C60 H117 107.6 . . ?
C61 C60 H117 107.6 . . ?
C62 C60 H117 107.6 . . ?
C60 C61 H93 109.5 . . ?
C60 C61 H94 109.5 . . ?
H93 C61 H94 109.5 . . ?
C60 C61 H95 109.5 . . ?
H93 C61 H95 109.5 . . ?
H94 C61 H95 109.5 . . ?
C63 C65 H96 109.5 . . ?
C63 C65 H97 109.5 . . ?
H96 C65 H97 109.5 . . ?
C63 C65 H98 109.5 . . ?
H96 C65 H98 109.5 . . ?
H97 C65 H98 109.5 . . ?
C71 C66 C67 124.2(3) . . ?
C71 C66 N5 117.0(3) . . ?
C67 C66 N5 118.8(3) . . ?
C68 C67 C66 116.1(3) . . ?
C68 C67 C72 121.7(3) . . ?
C66 C67 C72 122.2(3) . . ?
C69 C68 C67 121.4(3) . . ?
C69 C68 H6 119.3 . . ?
C67 C68 H6 119.3 . . ?
C70 C69 C68 120.8(3) . . ?
C70 C69 H7 119.6 . . ?
C68 C69 H7 119.6 . . ?
C69 C70 C71 120.9(3) . . ?
C69 C70 H8 119.5 . . ?
C71 C70 H8 119.5 . . ?
C66 C71 C70 116.4(3) . . ?
C66 C71 C75 122.4(3) . . ?
C70 C71 C75 121.2(3) . . ?
C67 C72 C74 112.2(3) . . ?
C67 C72 C73 112.6(3) . . ?
C74 C72 C73 109.0(3) . . ?
C67 C72 H118 107.6 . . ?
C74 C72 H118 107.6 . . ?
C73 C72 H118 107.6 . . ?
C83 C78 C79 118.0(3) . . ?
C83 C78 B2 124.4(3) . . ?
C79 C78 B2 117.6(3) . . ?
C80 C79 C78 119.4(3) . . ?
C80 C79 C84 120.8(3) . . ?
C78 C79 C84 119.7(3) . . ?
C81 C80 C79 121.4(3) . . ?
C81 C80 H9 119.3 . . ?
C79 C80 H9 119.3 . . ?
C80 C81 C82 119.8(3) . . ?
C80 C81 H10 120.1 . . ?
C82 C81 H10 120.1 . . ?
C81 C82 C83 120.1(3) . . ?
C81 C82 H11 120.0 . . ?
C83 C82 H11 120.0 . . ?
C82 C83 C78 121.3(3) . . ?
C82 C83 H12 119.4 . . ?
C78 C83 H12 119.4 . . ?
C79 C84 H99 109.5 . . ?
C79 C84 H100 109.5 . . ?
H99 C84 H100 109.5 . . ?
C79 C84 H101 109.5 . . ?
H99 C84 H101 109.5 . . ?
H100 C84 H101 109.5 . . ?
C86 C85 C90 116.9(3) . . ?
C86 C85 B2 125.0(3) . . ?
C90 C85 B2 118.1(3) . . ?
C87 C86 C85 119.6(3) . . ?
C87 C86 C91 119.2(3) . . ?
C85 C86 C91 121.3(3) . . ?
C88 C87 C86 121.7(3) . . ?
C88 C87 H13 119.2 . . ?
C86 C87 H13 119.2 . . ?
C89 C88 C87 119.5(3) . . ?
C89 C88 H14 120.3 . . ?
C87 C88 H14 120.3 . . ?
C88 C89 C90 119.9(3) . . ?
C88 C89 H15 120.1 . . ?
C90 C89 H15 120.1 . . ?
C89 C90 C85 122.4(3) . . ?
C89 C90 H16 118.8 . . ?
C85 C90 H16 118.8 . . ?
C86 C91 H102 109.5 . . ?
C86 C91 H103 109.5 . . ?
H102 C91 H103 109.5 . . ?
C86 C91 H104 109.5 . . ?
H102 C91 H104 109.5 . . ?
H103 C91 H104 109.5 . . ?
N6 C92 B2 144.5(3) . . ?
N6 C92 Au2 129.5(2) . . ?
B2 C92 Au2 85.4(2) . . ?
C92 N6 C93 125.6(3) . . ?
C94 C93 C98 120.8(3) . . ?
C94 C93 N6 117.9(3) . . ?
C98 C93 N6 120.6(3) . . ?
C95 C94 C93 118.7(3) . . ?
C95 C94 C99 121.0(3) . . ?
C93 C94 C99 120.3(3) . . ?
C96 C95 C94 121.0(3) . . ?
C96 C95 H17 119.5 . . ?
C94 C95 H17 119.5 . . ?
C95 C96 C97 119.9(3) . . ?
C95 C96 H18 120.0 . . ?
C97 C96 H18 120.0 . . ?
C96 C97 C98 121.0(3) . . ?
C96 C97 H19 119.5 . . ?
C98 C97 H19 119.5 . . ?
C97 C98 C93 118.6(3) . . ?
C97 C98 C100 121.5(3) . . ?
C93 C98 C100 119.9(3) . . ?
C94 C99 H105 109.5 . . ?
C94 C99 H106 109.5 . . ?
H105 C99 H106 109.5 . . ?
C94 C99 H107 109.5 . . ?
H105 C99 H107 109.5 . . ?
H106 C99 H107 109.5 . . ?
C98 C100 H108 109.5 . . ?
C98 C100 H109 109.5 . . ?
H108 C100 H109 109.5 . . ?
C98 C100 H110 109.5 . . ?
H108 C100 H110 109.5 . . ?
H109 C100 H110 109.5 . . ?

loop_
_geom_torsion_atom_site_label_1
_geom_torsion_atom_site_label_2
_geom_torsion_atom_site_label_3
_geom_torsion_atom_site_label_4
_geom_torsion
_geom_torsion_site_symmetry_1
_geom_torsion_site_symmetry_2
_geom_torsion_site_symmetry_3
_geom_torsion_site_symmetry_4
_geom_torsion_publ_flag
N2 C1 N1 C2 0.4(3) . . . . ?
Au1 C1 N1 C2 178.5(2) . . . . ?
N2 C1 N1 C4 176.6(2) . . . . ?
Au1 C1 N1 C4 -5.3(4) . . . . ?
C1 N1 C2 C3 -0.2(3) . . . . ?
C4 N1 C2 C3 -176.3(3) . . . . ?
N1 C2 C3 N2 -0.2(3) . . . . ?
N1 C1 N2 C3 -0.6(3) . . . . ?
Au1 C1 N2 C3 -178.8(2) . . . . ?
N1 C1 N2 C16 -176.6(2) . . . . ?
Au1 C1 N2 C16 5.2(4) . . . . ?
C2 C3 N2 C1 0.5(3) . . . . ?
C2 C3 N2 C16 176.3(3) . . . . ?
C1 N1 C4 C9 92.7(4) . . . . ?
C2 N1 C4 C9 -91.7(4) . . . . ?
C1 N1 C4 C5 -87.5(4) . . . . ?
C2 N1 C4 C5 88.2(4) . . . . ?
C9 C4 C5 C6 -3.1(5) . . . . ?
N1 C4 C5 C6 177.0(3) . . . . ?
C9 C4 C5 C10 177.3(3) . . . . ?
N1 C4 C5 C10 -2.6(4) . . . . ?
C4 C5 C6 C7 1.4(5) . . . . ?
C10 C5 C6 C7 -179.0(3) . . . . ?
C5 C6 C7 C8 1.0(5) . . . . ?
C6 C7 C8 C9 -1.9(5) . . . . ?
C5 C4 C9 C8 2.2(5) . . . . ?
N1 C4 C9 C8 -177.9(3) . . . . ?
C5 C4 C9 C13 -174.2(3) . . . . ?
N1 C4 C9 C13 5.7(4) . . . . ?
C7 C8 C9 C4 0.3(5) . . . . ?
C7 C8 C9 C13 176.7(3) . . . . ?
C6 C5 C10 C12 -78.5(4) . . . . ?
C4 C5 C10 C12 101.1(3) . . . . ?
C6 C5 C10 C11 46.1(4) . . . . ?
C4 C5 C10 C11 -134.3(3) . . . . ?
C4 C9 C13 C14 -141.1(3) . . . . ?
C8 C9 C13 C14 42.6(4) . . . . ?
C4 C9 C13 C15 94.9(4) . . . . ?
C8 C9 C13 C15 -81.4(4) . . . . ?
C1 N2 C16 C17 79.6(4) . . . . ?
C3 N2 C16 C17 -95.7(4) . . . . ?
C1 N2 C16 C21 -97.3(3) . . . . ?
C3 N2 C16 C21 87.4(4) . . . . ?
C21 C16 C17 C18 0.2(5) . . . . ?
N2 C16 C17 C18 -176.5(3) . . . . ?
C21 C16 C17 C22 -176.0(3) . . . . ?
N2 C16 C17 C22 7.2(4) . . . . ?
C16 C17 C18 C19 0.4(5) . . . . ?
C22 C17 C18 C19 176.7(3) . . . . ?
C17 C18 C19 C20 -1.5(5) . . . . ?
C18 C19 C20 C21 1.9(5) . . . . ?
C19 C20 C21 C16 -1.3(5) . . . . ?
C19 C20 C21 C25 -178.0(3) . . . . ?
C17 C16 C21 C20 0.2(5) . . . . ?
N2 C16 C21 C20 176.9(3) . . . . ?
C17 C16 C21 C25 177.0(3) . . . . ?
N2 C16 C21 C25 -6.3(4) . . . . ?
C18 C17 C22 C23 -72.2(4) . . . . ?
C16 C17 C22 C23 103.8(4) . . . . ?
C18 C17 C22 C24 52.5(4) . . . . ?
C16 C17 C22 C24 -131.4(3) . . . . ?
C20 C21 C25 C26 85.0(4) . . . . ?
C16 C21 C25 C26 -91.6(4) . . . . ?
C20 C21 C25 C27 -39.1(5) . . . . ?
C16 C21 C25 C27 144.3(3) . . . . ?
C42 B1 C28 C29 -6.3(5) . . . . ?
C35 B1 C28 C29 166.9(3) . . . . ?
Au1 B1 C28 C29 -73.1(4) . . . . ?
C42 B1 C28 C33 178.3(3) . . . . ?
C35 B1 C28 C33 -8.5(5) . . . . ?
Au1 B1 C28 C33 111.5(3) . . . . ?
C33 C28 C29 C30 2.5(5) . . . . ?
B1 C28 C29 C30 -173.0(3) . . . . ?
C33 C28 C29 C34 -176.9(3) . . . . ?
B1 C28 C29 C34 7.6(5) . . . . ?
C28 C29 C30 C31 -2.3(6) . . . . ?
C34 C29 C30 C31 177.1(3) . . . . ?
C29 C30 C31 C32 0.0(6) . . . . ?
C30 C31 C32 C33 2.0(6) . . . . ?
C31 C32 C33 C28 -1.7(6) . . . . ?
C29 C28 C33 C32 -0.5(5) . . . . ?
B1 C28 C33 C32 175.4(3) . . . . ?
C42 B1 C35 C40 -114.7(3) . . . . ?
C28 B1 C35 C40 71.3(4) . . . . ?
Au1 B1 C35 C40 -49.5(3) . . . . ?
C42 B1 C35 C36 67.8(4) . . . . ?
C28 B1 C35 C36 -106.2(3) . . . . ?
Au1 B1 C35 C36 133.0(2) . . . . ?
C40 C35 C36 C37 0.0(4) . . . . ?
B1 C35 C36 C37 177.7(3) . . . . ?
C40 C35 C36 C41 -176.9(3) . . . . ?
B1 C35 C36 C41 0.8(4) . . . . ?
C35 C36 C37 C38 -0.6(5) . . . . ?
C41 C36 C37 C38 176.4(3) . . . . ?
C36 C37 C38 C39 0.6(5) . . . . ?
C37 C38 C39 C40 -0.1(5) . . . . ?
C38 C39 C40 C35 -0.5(5) . . . . ?
C36 C35 C40 C39 0.5(4) . . . . ?
B1 C35 C40 C39 -177.1(3) . . . . ?
C35 B1 C42 N3 -71.7(7) . . . . ?
C28 B1 C42 N3 101.8(7) . . . . ?
Au1 B1 C42 N3 -167.0(7) . . . . ?
C35 B1 C42 Au1 95.3(3) . . . . ?
C28 B1 C42 Au1 -91.1(3) . . . . ?
B1 C42 N3 C43 156.7(5) . . . . ?
Au1 C42 N3 C43 -7.4(5) . . . . ?
C42 N3 C43 C44 118.9(4) . . . . ?
C42 N3 C43 C48 -70.8(4) . . . . ?
C48 C43 C44 C45 -0.4(5) . . . . ?
N3 C43 C44 C45 169.7(3) . . . . ?
C48 C43 C44 C49 -179.2(3) . . . . ?
N3 C43 C44 C49 -9.2(5) . . . . ?
C43 C44 C45 C46 0.1(5) . . . . ?
C49 C44 C45 C46 178.9(3) . . . . ?
C44 C45 C46 C47 0.6(5) . . . . ?
C45 C46 C47 C48 -1.0(5) . . . . ?
C46 C47 C48 C43 0.6(5) . . . . ?
C46 C47 C48 C50 -177.0(3) . . . . ?
C44 C43 C48 C47 0.0(5) . . . . ?
N3 C43 C48 C47 -170.0(3) . . . . ?
C44 C43 C48 C50 177.7(3) . . . . ?
N3 C43 C48 C50 7.6(5) . . . . ?
N5 C51 N4 C52 0.1(3) . . . . ?
Au2 C51 N4 C52 178.6(2) . . . . ?
N5 C51 N4 C54 174.7(3) . . . . ?
Au2 C51 N4 C54 -6.8(5) . . . . ?
C51 N4 C52 C53 0.4(4) . . . . ?
C54 N4 C52 C53 -174.3(3) . . . . ?
N4 C52 C53 N5 -0.7(3) . . . . ?
N4 C51 N5 C53 -0.6(3) . . . . ?
Au2 C51 N5 C53 -179.1(2) . . . . ?
N4 C51 N5 C66 -172.9(3) . . . . ?
Au2 C51 N5 C66 8.6(4) . . . . ?
C52 C53 N5 C51 0.8(4) . . . . ?
C52 C53 N5 C66 172.8(3) . . . . ?
C51 N4 C54 C59 112.8(4) . . . . ?
C52 N4 C54 C59 -73.3(4) . . . . ?
C51 N4 C54 C55 -70.4(4) . . . . ?
C52 N4 C54 C55 103.5(4) . . . . ?
C59 C54 C55 C56 0.1(5) . . . . ?
N4 C54 C55 C56 -176.5(3) . . . . ?
C59 C54 C55 C60 178.5(3) . . . . ?
N4 C54 C55 C60 1.9(5) . . . . ?
C54 C55 C56 C57 -0.8(5) . . . . ?
C60 C55 C56 C57 -179.2(3) . . . . ?
C55 C56 C57 C58 0.4(6) . . . . ?
C56 C57 C58 C59 0.7(6) . . . . ?
C57 C58 C59 C54 -1.2(5) . . . . ?
C57 C58 C59 C63 179.6(3) . . . . ?
C55 C54 C59 C58 0.9(5) . . . . ?
N4 C54 C59 C58 177.4(3) . . . . ?
C55 C54 C59 C63 -179.9(3) . . . . ?
N4 C54 C59 C63 -3.4(5) . . . . ?
C64 C63 C59 C58 103.0(4) . . . . ?
C65 C63 C59 C58 -20.7(4) . . . . ?
C64 C63 C59 C54 -76.1(4) . . . . ?
C65 C63 C59 C54 160.2(3) . . . . ?
C56 C55 C60 C61 92.5(4) . . . . ?
C54 C55 C60 C61 -85.9(4) . . . . ?
C56 C55 C60 C62 -31.7(5) . . . . ?
C54 C55 C60 C62 149.9(3) . . . . ?
C51 N5 C66 C71 80.6(4) . . . . ?
C53 N5 C66 C71 -90.6(4) . . . . ?
C51 N5 C66 C67 -101.7(3) . . . . ?
C53 N5 C66 C67 87.1(4) . . . . ?
C71 C66 C67 C68 -5.6(5) . . . . ?
N5 C66 C67 C68 176.8(3) . . . . ?
C71 C66 C67 C72 174.3(3) . . . . ?
N5 C66 C67 C72 -3.2(4) . . . . ?
C66 C67 C68 C69 1.7(5) . . . . ?
C72 C67 C68 C69 -178.2(3) . . . . ?
C67 C68 C69 C70 1.9(6) . . . . ?
C68 C69 C70 C71 -1.9(6) . . . . ?
C67 C66 C71 C70 5.6(5) . . . . ?
N5 C66 C71 C70 -176.8(3) . . . . ?
C67 C66 C71 C75 -173.6(3) . . . . ?
N5 C66 C71 C75 3.9(4) . . . . ?
C69 C70 C71 C66 -1.6(5) . . . . ?
C69 C70 C71 C75 177.6(3) . . . . ?
C77 C75 C71 C66 -121.0(4) . . . . ?
C76 C75 C71 C66 113.2(4) . . . . ?
C77 C75 C71 C70 59.9(4) . . . . ?
C76 C75 C71 C70 -66.0(4) . . . . ?
C68 C67 C72 C74 -91.8(4) . . . . ?
C66 C67 C72 C74 88.2(4) . . . . ?
C68 C67 C72 C73 31.7(4) . . . . ?
C66 C67 C72 C73 -148.3(3) . . . . ?
C92 B2 C78 C83 -98.2(4) . . . . ?
C85 B2 C78 C83 82.5(4) . . . . ?
Au2 B2 C78 C83 -36.5(4) . . . . ?
C92 B2 C78 C79 79.1(4) . . . . ?
C85 B2 C78 C79 -100.2(4) . . . . ?
Au2 B2 C78 C79 140.9(2) . . . . ?
C83 C78 C79 C80 2.2(5) . . . . ?
B2 C78 C79 C80 -175.3(3) . . . . ?
C83 C78 C79 C84 -177.3(3) . . . . ?
B2 C78 C79 C84 5.2(4) . . . . ?
C78 C79 C80 C81 -1.0(5) . . . . ?
C84 C79 C80 C81 178.5(3) . . . . ?
C79 C80 C81 C82 -0.7(6) . . . . ?
C80 C81 C82 C83 1.2(6) . . . . ?
C81 C82 C83 C78 0.1(5) . . . . ?
C79 C78 C83 C82 -1.8(5) . . . . ?
B2 C78 C83 C82 175.6(3) . . . . ?
C92 B2 C85 C86 -12.2(5) . . . . ?
C78 B2 C85 C86 166.9(3) . . . . ?
Au2 B2 C85 C86 -70.6(3) . . . . ?
C92 B2 C85 C90 168.6(3) . . . . ?
C78 B2 C85 C90 -12.2(5) . . . . ?
Au2 B2 C85 C90 110.2(3) . . . . ?
C90 C85 C86 C87 -3.3(5) . . . . ?
B2 C85 C86 C87 177.5(3) . . . . ?
C90 C85 C86 C91 175.9(3) . . . . ?
B2 C85 C86 C91 -3.3(5) . . . . ?
C85 C86 C87 C88 1.6(5) . . . . ?
C91 C86 C87 C88 -177.6(3) . . . . ?
C86 C87 C88 C89 1.4(6) . . . . ?
C87 C88 C89 C90 -2.5(5) . . . . ?
C88 C89 C90 C85 0.7(5) . . . . ?
C86 C85 C90 C89 2.3(5) . . . . ?
B2 C85 C90 C89 -178.5(3) . . . . ?
C85 B2 C92 N6 109.6(5) . . . . ?
C78 B2 C92 N6 -69.6(6) . . . . ?
Au2 B2 C92 N6 -170.6(5) . . . . ?
C85 B2 C92 Au2 -79.8(3) . . . . ?
C78 B2 C92 Au2 100.9(2) . . . . ?
B2 C92 N6 C93 158.3(4) . . . . ?
Au2 C92 N6 C93 -9.5(5) . . . . ?
C92 N6 C93 C94 -92.3(4) . . . . ?
C92 N6 C93 C98 97.5(4) . . . . ?
C98 C93 C94 C95 0.4(5) . . . . ?
N6 C93 C94 C95 -169.7(3) . . . . ?
C98 C93 C94 C99 178.8(3) . . . . ?
N6 C93 C94 C99 8.6(5) . . . . ?
C93 C94 C95 C96 -0.5(5) . . . . ?
C99 C94 C95 C96 -178.9(3) . . . . ?
C94 C95 C96 C97 0.3(6) . . . . ?
C95 C96 C97 C98 0.1(6) . . . . ?
C96 C97 C98 C93 -0.2(5) . . . . ?
C96 C97 C98 C100 176.6(3) . . . . ?
C94 C93 C98 C97 0.0(5) . . . . ?
N6 C93 C98 C97 169.8(3) . . . . ?
C94 C93 C98 C100 -177.0(3) . . . . ?
N6 C93 C98 C100 -7.1(5) . . . . ?

_refine_diff_density_max         1.279
_refine_diff_density_min         -0.768
_refine_diff_density_rms         0.110

_shelx_res_file                  
;
TITL 190312_a.res in P-1
    190312_a.res
    created by SHELXL-2018/3 at 21:35:32 on 12-Mar-2019
REM  Yadorkari-X generated
CELL 0.71073 12.3065 17.9900 20.3257 83.3400 79.7420 83.0840
ZERR 4.0 0.0001 0.0002 0.0002 0.0010 0.0010 0.0010
LATT 1
REM  SPGR P-1 triclinic
SFAC C H Au B N
UNIT 200 236 4 4 12
L.S. 10
FMAP 2
PLAN -50
ACTA
CONF
LIST 4
WPDB -1
BOND $H
MERG 2
OMIT -10.000000 55.000000

WGHT    0.026200
FVAR       0.20461
AU1   3    0.530627    0.295174    0.230637    11.00000    0.01232    0.01125 =
         0.01430   -0.00372   -0.00392    0.00156
C1    1    0.402342    0.379449    0.234519    11.00000    0.01391    0.01382 =
         0.00932    0.00062   -0.00229   -0.00327
N1    5    0.383137    0.442214    0.266894    11.00000    0.01351    0.01103 =
         0.01447   -0.00293   -0.00424    0.00209
C2    1    0.286331    0.484640    0.253964    11.00000    0.01774    0.01232 =
         0.02075   -0.00435   -0.00363    0.00458
AFIX  43
H20   2    0.256443    0.529948    0.270832    11.00000   -1.20000
AFIX   0
C3    1    0.243803    0.447411    0.212104    11.00000    0.01589    0.01279 =
         0.02220   -0.00284   -0.00943    0.00449
AFIX  43
H21   2    0.178805    0.461901    0.194553    11.00000   -1.20000
AFIX   0
N2    5    0.316010    0.383480    0.200495    11.00000    0.01486    0.00963 =
         0.01695   -0.00272   -0.00457    0.00005
C4    1    0.451961    0.459660    0.312776    11.00000    0.01310    0.01155 =
         0.01749   -0.00762   -0.00498    0.00160
C5    1    0.425706    0.431135    0.380304    11.00000    0.01897    0.01058 =
         0.02042   -0.00485   -0.00346    0.00334
C6    1    0.495116    0.445102    0.423082    11.00000    0.03006    0.02297 =
         0.01551   -0.00427   -0.00774    0.00067
AFIX  43
H22   2    0.481645    0.426223    0.468023    11.00000   -1.20000
AFIX   0
C7    1    0.584008    0.486592    0.400138    11.00000    0.02817    0.02718 =
         0.02597   -0.01284   -0.01342    0.00056
AFIX  43
H23   2    0.630240    0.494654    0.429606    11.00000   -1.20000
AFIX   0
C8    1    0.605138    0.516422    0.333523    11.00000    0.01945    0.02283 =
         0.03228   -0.00850   -0.00593   -0.00578
AFIX  43
H24   2    0.664028    0.545506    0.319121    11.00000   -1.20000
AFIX   0
C9    1    0.538991    0.503179    0.288153    11.00000    0.01880    0.01533 =
         0.01855   -0.00824   -0.00403   -0.00027
C10   1    0.326367    0.386576    0.405290    11.00000    0.02419    0.02225 =
         0.01770    0.00073   -0.00417   -0.00295
AFIX  13
H111  2    0.278230    0.395408    0.371008    11.00000   -1.20000
AFIX   0
C11   1    0.257279    0.411961    0.471205    11.00000    0.03618    0.02981 =
         0.03734   -0.01102    0.01025   -0.00542
AFIX 137
H39   2    0.303075    0.405606    0.505471    11.00000   -1.50000
H40   2    0.196058    0.382116    0.484950    11.00000   -1.50000
H41   2    0.229612    0.463993    0.464306    11.00000   -1.50000
AFIX   0
C12   1    0.363672    0.302377    0.412842    11.00000    0.02995    0.02047 =
         0.02548   -0.00106   -0.00465   -0.00467
AFIX 137
H42   2    0.402273    0.287121    0.370435    11.00000   -1.50000
H43   2    0.299913    0.275008    0.427253    11.00000   -1.50000
H44   2    0.412277    0.292074    0.445587    11.00000   -1.50000
AFIX   0
C13   1    0.556588    0.538641    0.215700    11.00000    0.02458    0.02308 =
         0.02181   -0.00204   -0.00444   -0.00843
AFIX  13
H112  2    0.520095    0.509914    0.189386    11.00000   -1.20000
AFIX   0
C14   1    0.678897    0.536218    0.184541    11.00000    0.02866    0.03172 =
         0.03586   -0.00327    0.00330   -0.00977
AFIX 137
H45   2    0.715127    0.567896    0.206821    11.00000   -1.50000
H46   2    0.685605    0.553763    0.137697    11.00000   -1.50000
H47   2    0.713053    0.485469    0.189467    11.00000   -1.50000
AFIX   0
C15   1    0.501014    0.619042    0.212603    11.00000    0.03528    0.03103 =
         0.03371    0.00827   -0.00349   -0.00027
AFIX 137
H48   2    0.423406    0.618879    0.230550    11.00000   -1.50000
H49   2    0.509834    0.640678    0.166758    11.00000   -1.50000
H50   2    0.534775    0.648245    0.238548    11.00000   -1.50000
AFIX   0
C16   1    0.300833    0.323905    0.161201    11.00000    0.01341    0.01457 =
         0.01659   -0.00389   -0.00823    0.00199
C17   1    0.254092    0.260554    0.195948    11.00000    0.01472    0.02002 =
         0.02008   -0.00166   -0.00647   -0.00005
C18   1    0.245845    0.202423    0.158198    11.00000    0.02029    0.01874 =
         0.03198   -0.00471   -0.00600   -0.00488
AFIX  43
H25   2    0.214791    0.159427    0.179366    11.00000   -1.20000
AFIX   0
C19   1    0.282915    0.207497    0.089983    11.00000    0.02409    0.02298 =
         0.03125   -0.01514   -0.00952   -0.00162
AFIX  43
H26   2    0.278267    0.167572    0.065703    11.00000   -1.20000
AFIX   0
C20   1    0.326864    0.271418    0.057498    11.00000    0.02491    0.03236 =
         0.01568   -0.00994   -0.00344   -0.00252
AFIX  43
H27   2    0.349402    0.274398    0.011183    11.00000   -1.20000
AFIX   0
C21   1    0.338435    0.331305    0.091795    11.00000    0.01477    0.02024 =
         0.02037   -0.00274   -0.00695    0.00025
C22   1    0.207091    0.256326    0.271087    11.00000    0.02806    0.02017 =
         0.01953   -0.00144   -0.00266   -0.00852
AFIX  13
H113  2    0.231875    0.298226    0.289389    11.00000   -1.20000
AFIX   0
C23   1    0.080990    0.267096    0.281090    11.00000    0.03689    0.06335 =
         0.02449   -0.00968    0.00464   -0.00625
AFIX 137
H51   2    0.057171    0.314653    0.258712    11.00000   -1.50000
H52   2    0.051832    0.266092    0.328212    11.00000   -1.50000
H53   2    0.054344    0.227345    0.262661    11.00000   -1.50000
AFIX   0
C24   1    0.248988    0.183636    0.309353    11.00000    0.04898    0.03100 =
         0.02698    0.00497   -0.00551   -0.00609
AFIX 137
H54   2    0.212266    0.181581    0.355246    11.00000   -1.50000
H55   2    0.327615    0.182225    0.307850    11.00000   -1.50000
H56   2    0.233459    0.141342    0.289054    11.00000   -1.50000
AFIX   0
C25   1    0.383566    0.402797    0.055570    11.00000    0.03039    0.02294 =
         0.01758   -0.00155   -0.00431   -0.00519
AFIX  13
H114  2    0.412082    0.427979    0.088240    11.00000   -1.20000
AFIX   0
C26   1    0.289730    0.455948    0.030399    11.00000    0.03952    0.03237 =
         0.04093    0.00890   -0.00684    0.00207
AFIX 137
H57   2    0.261120    0.432997   -0.002408    11.00000   -1.50000
H58   2    0.317745    0.502334    0.010355    11.00000   -1.50000
H59   2    0.231444    0.465866    0.067456    11.00000   -1.50000
AFIX   0
C27   1    0.479120    0.387477   -0.002178    11.00000    0.03837    0.03904 =
         0.02730    0.00290    0.00306   -0.00836
AFIX 137
H60   2    0.536587    0.353442    0.014416    11.00000   -1.50000
H61   2    0.508365    0.433895   -0.020904    11.00000   -1.50000
H62   2    0.452350    0.365485   -0.036272    11.00000   -1.50000
AFIX   0
B1    4    0.677781    0.220085    0.164067    11.00000    0.01359    0.01183 =
         0.02122   -0.00508   -0.00246    0.00544
C28   1    0.622739    0.184903    0.110402    11.00000    0.01448    0.02085 =
         0.01716   -0.00640   -0.00277    0.00258
C29   1    0.553581    0.126073    0.124356    11.00000    0.02189    0.02127 =
         0.02567   -0.00741   -0.00814    0.00256
C30   1    0.521105    0.095404    0.072377    11.00000    0.03228    0.02646 =
         0.03629   -0.01172   -0.01462   -0.00130
AFIX  43
H28   2    0.477684    0.055397    0.082416    11.00000   -1.20000
AFIX   0
C31   1    0.551554    0.122711    0.005781    11.00000    0.02893    0.04829 =
         0.03057   -0.02418   -0.01066    0.00341
AFIX  43
H29   2    0.528883    0.101331   -0.028387    11.00000   -1.20000
AFIX   0
C32   1    0.615422    0.181552   -0.008904    11.00000    0.02852    0.04988 =
         0.01939   -0.01392   -0.00453   -0.00039
AFIX  43
H30   2    0.634546    0.201474   -0.053214    11.00000   -1.20000
AFIX   0
C33   1    0.651537    0.211406    0.042032    11.00000    0.02189    0.03337 =
         0.02045   -0.00727    0.00045   -0.00236
AFIX  43
H31   2    0.696574    0.250484    0.030878    11.00000   -1.20000
AFIX   0
C34   1    0.511997    0.095244    0.195246    11.00000    0.04001    0.02333 =
         0.03438    0.00271   -0.01586   -0.01297
AFIX 137
H63   2    0.455269    0.063033    0.195120    11.00000   -1.50000
H64   2    0.481882    0.136060    0.221739    11.00000   -1.50000
H65   2    0.572323    0.066977    0.214089    11.00000   -1.50000
AFIX   0
C35   1    0.774264    0.273943    0.138029    11.00000    0.01734    0.02000 =
         0.01267   -0.00742   -0.00369    0.00328
C36   1    0.885591    0.248345    0.142940    11.00000    0.01841    0.01998 =
         0.01743   -0.00761   -0.00280    0.00110
C37   1    0.969897    0.294997    0.117761    11.00000    0.01700    0.02380 =
         0.02538   -0.00832   -0.00409   -0.00014
AFIX  43
H32   2    1.042926    0.277506    0.121710    11.00000   -1.20000
AFIX   0
C38   1    0.946943    0.365869    0.087436    11.00000    0.02624    0.02064 =
         0.02836   -0.00486   -0.00211   -0.00707
AFIX  43
H33   2    1.004224    0.395745    0.070705    11.00000   -1.20000
AFIX   0
C39   1    0.839504    0.392792    0.081737    11.00000    0.03355    0.02203 =
         0.02556    0.00085   -0.00712   -0.00267
AFIX  43
H34   2    0.823665    0.440884    0.061231    11.00000   -1.20000
AFIX   0
C40   1    0.753586    0.347125    0.107128    11.00000    0.02124    0.02479 =
         0.01980   -0.00130   -0.00292    0.00011
AFIX  43
H35   2    0.680920    0.365868    0.103378    11.00000   -1.20000
AFIX   0
C41   1    0.916085    0.169757    0.171895    11.00000    0.01599    0.02511 =
         0.03652    0.00038   -0.00071    0.00047
AFIX 137
H66   2    0.995411    0.160093    0.166969    11.00000   -1.50000
H67   2    0.887946    0.134729    0.148591    11.00000   -1.50000
H68   2    0.884443    0.164085    0.218683    11.00000   -1.50000
AFIX   0
C42   1    0.656577    0.201734    0.238263    11.00000    0.01302    0.01072 =
         0.02316   -0.00707   -0.00431    0.00145
N3    5    0.683505    0.168418    0.292011    11.00000    0.01691    0.01219 =
         0.01506   -0.00300   -0.00474    0.00241
C43   1    0.645926    0.190082    0.358284    11.00000    0.01617    0.01795 =
         0.01445   -0.00495   -0.00737    0.00747
C44   1    0.587285    0.140949    0.406469    11.00000    0.01807    0.02166 =
         0.01821   -0.00371   -0.00445    0.00346
C45   1    0.566694    0.156534    0.473169    11.00000    0.02729    0.03047 =
         0.01773    0.00101   -0.00369    0.00225
AFIX  43
H36   2    0.527941    0.124195    0.505530    11.00000   -1.20000
AFIX   0
C46   1    0.602796    0.219141    0.492089    11.00000    0.03126    0.03286 =
         0.01974   -0.00822   -0.01010    0.00335
AFIX  43
H37   2    0.589030    0.228707    0.536971    11.00000   -1.20000
AFIX   0
C47   1    0.659674    0.267785    0.444012    11.00000    0.02975    0.02135 =
         0.02919   -0.00806   -0.01539    0.00261
AFIX  43
H38   2    0.682824    0.310350    0.457089    11.00000   -1.20000
AFIX   0
C48   1    0.682995    0.254566    0.376747    11.00000    0.01584    0.02231 =
         0.02148   -0.00528   -0.00640    0.00555
C49   1    0.548792    0.071355    0.386844    11.00000    0.03288    0.02469 =
         0.02448   -0.00370    0.00190   -0.00670
AFIX 137
H69   2    0.609464    0.032366    0.382809    11.00000   -1.50000
H70   2    0.522955    0.082759    0.344587    11.00000   -1.50000
H71   2    0.489469    0.054664    0.420652    11.00000   -1.50000
AFIX   0
C50   1    0.750146    0.306977    0.326247    11.00000    0.03020    0.02841 =
         0.02707   -0.00580   -0.01019   -0.00649
AFIX 137
H72   2    0.701765    0.338631    0.300120    11.00000   -1.50000
H73   2    0.804814    0.277965    0.297082    11.00000   -1.50000
H74   2    0.786489    0.337608    0.349478    11.00000   -1.50000
AFIX   0
AU2   3    0.026367    0.807097    0.273047    11.00000    0.01477    0.01002 =
         0.01252   -0.00099   -0.00235    0.00167
C62   1   -0.279836    0.736555    0.384926    11.00000    0.05672    0.02556 =
         0.04423    0.00051   -0.01037   -0.01256
AFIX 137
H75   2   -0.211106    0.719759    0.400673    11.00000   -1.50000
H76   2   -0.292519    0.702906    0.354349    11.00000   -1.50000
H77   2   -0.339578    0.737256    0.422407    11.00000   -1.50000
AFIX   0
C63   1   -0.080197    1.047704    0.363314    11.00000    0.02316    0.02084 =
         0.02053   -0.00403   -0.00524   -0.00346
AFIX  13
H115  2   -0.113123    1.068325    0.323714    11.00000   -1.20000
AFIX   0
C64   1    0.040439    1.020077    0.339103    11.00000    0.02767    0.03993 =
         0.07466   -0.02971    0.01179   -0.01307
AFIX 137
H78   2    0.075593    1.001073    0.377068    11.00000   -1.50000
H79   2    0.078117    1.060998    0.314476    11.00000   -1.50000
H80   2    0.043769    0.980717    0.310481    11.00000   -1.50000
AFIX   0
C73   1    0.150868    1.029358    0.037389    11.00000    0.04025    0.03107 =
         0.03151    0.01301   -0.01416   -0.01751
AFIX 137
H81   2    0.218908    1.001366    0.019303    11.00000   -1.50000
H82   2    0.166461    1.077064    0.048305    11.00000   -1.50000
H83   2    0.102056    1.037325    0.004719    11.00000   -1.50000
AFIX   0
C74   1    0.177669    0.966549    0.149962    11.00000    0.04200    0.03423 =
         0.02575    0.00514   -0.01219   -0.01652
AFIX 137
H84   2    0.143268    0.939044    0.190033    11.00000   -1.50000
H85   2    0.199569    1.012320    0.161185    11.00000   -1.50000
H86   2    0.241913    0.936551    0.129492    11.00000   -1.50000
AFIX   0
C75   1   -0.205040    0.805370    0.150471    11.00000    0.02381    0.01846 =
         0.02332   -0.00324   -0.00664   -0.00578
AFIX  13
H116  2   -0.225963    0.837363    0.187520    11.00000   -1.20000
AFIX   0
C76   1   -0.296355    0.820470    0.107380    11.00000    0.02959    0.10869 =
         0.04596   -0.00601   -0.01297   -0.01725
AFIX 137
H87   2   -0.304460    0.872974    0.091798    11.00000   -1.50000
H88   2   -0.365081    0.806640    0.133667    11.00000   -1.50000
H89   2   -0.277009    0.791302    0.069549    11.00000   -1.50000
AFIX   0
C77   1   -0.193730    0.724491    0.181242    11.00000    0.04115    0.02795 =
         0.07059    0.00512    0.01730   -0.00802
AFIX 137
H90   2   -0.175725    0.691445    0.146150    11.00000   -1.50000
H91   2   -0.262528    0.713219    0.209040    11.00000   -1.50000
H92   2   -0.135774    0.717597    0.208019    11.00000   -1.50000
AFIX   0
B2    4    0.177262    0.760748    0.340768    11.00000    0.01758    0.01349 =
         0.01909   -0.00246   -0.00653    0.00486
C51   1   -0.083669    0.897020    0.247349    11.00000    0.01413    0.01411 =
         0.01265   -0.00026   -0.00304   -0.00153
N4    5   -0.155414    0.942241    0.287781    11.00000    0.01480    0.01223 =
         0.01060   -0.00189   -0.00215    0.00081
C52   1   -0.213143    0.997581    0.250273    11.00000    0.01654    0.01424 =
         0.01596   -0.00237   -0.00089    0.00524
AFIX  43
H1    2   -0.266331    1.035143    0.266730    11.00000   -1.20000
AFIX   0
C53   1   -0.176897    0.986175    0.185130    11.00000    0.01735    0.01305 =
         0.01478   -0.00041   -0.00298   -0.00059
AFIX  43
H2    2   -0.200860    1.014104    0.147991    11.00000   -1.20000
AFIX   0
N5    5   -0.097500    0.925119    0.184342    11.00000    0.01475    0.00983 =
         0.00960   -0.00181   -0.00302    0.00301
C54   1   -0.177280    0.930800    0.360416    11.00000    0.01507    0.01714 =
         0.01078    0.00203   -0.00038    0.00506
C55   1   -0.236403    0.869896    0.390076    11.00000    0.01693    0.01795 =
         0.01650    0.00124    0.00136    0.00548
C56   1   -0.261994    0.862390    0.459981    11.00000    0.02934    0.02104 =
         0.02152    0.00476    0.00671    0.00140
AFIX  43
H3    2   -0.301821    0.823197    0.481580    11.00000   -1.20000
AFIX   0
C57   1   -0.229344    0.912002    0.497681    11.00000    0.03827    0.02951 =
         0.00989    0.00129    0.00292    0.00729
AFIX  43
H4    2   -0.247054    0.905582    0.544275    11.00000   -1.20000
AFIX   0
C58   1   -0.170660    0.971155    0.467225    11.00000    0.03391    0.02832 =
         0.01266   -0.00388   -0.00618    0.00549
AFIX  43
H5    2   -0.148747    1.003700    0.493588    11.00000   -1.20000
AFIX   0
C59   1   -0.143883    0.982641    0.397383    11.00000    0.01692    0.01746 =
         0.01801   -0.00400   -0.00433    0.00804
C60   1   -0.273962    0.815620    0.348922    11.00000    0.02170    0.02068 =
         0.01859    0.00132    0.00077   -0.00305
AFIX  13
H117  2   -0.219428    0.811996    0.307637    11.00000   -1.20000
AFIX   0
C61   1   -0.385517    0.846396    0.328760    11.00000    0.03066    0.04174 =
         0.04300   -0.00905   -0.00713   -0.00297
AFIX 137
H93   2   -0.441528    0.848001    0.368172    11.00000   -1.50000
H94   2   -0.404755    0.814339    0.298922    11.00000   -1.50000
H95   2   -0.380520    0.896228    0.306490    11.00000   -1.50000
AFIX   0
C65   1   -0.085815    1.111712    0.407729    11.00000    0.03384    0.02093 =
         0.03758   -0.00800   -0.01159   -0.00368
AFIX 137
H96   2   -0.161999    1.127380    0.424749    11.00000   -1.50000
H97   2   -0.051850    1.153391    0.381695    11.00000   -1.50000
H98   2   -0.047117    1.094490    0.444582    11.00000   -1.50000
AFIX   0
C66   1   -0.045286    0.888162    0.125386    11.00000    0.01926    0.01062 =
         0.01088   -0.00070   -0.00514    0.00553
C67   1    0.049266    0.915720    0.085991    11.00000    0.02357    0.01235 =
         0.01480    0.00095   -0.00626    0.00084
C68   1    0.098932    0.875597    0.032034    11.00000    0.02078    0.03006 =
         0.01636   -0.00316    0.00229    0.00021
AFIX  43
H6    2    0.163201    0.890916    0.005074    11.00000   -1.20000
AFIX   0
C69   1    0.054816    0.813584    0.017714    11.00000    0.03242    0.03249 =
         0.02036   -0.01329    0.00095    0.00389
AFIX  43
H7    2    0.090885    0.786896   -0.017847    11.00000   -1.20000
AFIX   0
C70   1   -0.041871    0.790722    0.055380    11.00000    0.03511    0.02238 =
         0.02092   -0.01042   -0.00803   -0.00127
AFIX  43
H8    2   -0.071537    0.749682    0.044103    11.00000   -1.20000
AFIX   0
C71   1   -0.096164    0.828307    0.110368    11.00000    0.02170    0.01686 =
         0.01696    0.00053   -0.00513   -0.00188
C72   1    0.095345    0.985217    0.100918    11.00000    0.02227    0.02043 =
         0.02103   -0.00001   -0.00280   -0.00248
AFIX  13
H118  2    0.032928    1.018272    0.122086    11.00000   -1.20000
AFIX   0
C78   1    0.123536    0.729739    0.414309    11.00000    0.02151    0.01610 =
         0.01414   -0.00387   -0.00609   -0.00540
C79   1    0.177671    0.664280    0.444277    11.00000    0.02451    0.01509 =
         0.02119   -0.00404   -0.00721   -0.00161
C80   1    0.128911    0.631935    0.506866    11.00000    0.04365    0.02456 =
         0.01838    0.00334   -0.01104   -0.00713
AFIX  43
H9    2    0.164113    0.588329    0.526208    11.00000   -1.20000
AFIX   0
C81   1    0.030035    0.663259    0.540388    11.00000    0.04171    0.03633 =
         0.01682    0.00397   -0.00192   -0.01378
AFIX  43
H10   2   -0.001459    0.640605    0.581726    11.00000   -1.20000
AFIX   0
C82   1   -0.022167    0.728239    0.512569    11.00000    0.02363    0.04185 =
         0.02272   -0.00896    0.00161   -0.00129
AFIX  43
H11   2   -0.088340    0.750052    0.535516    11.00000   -1.20000
AFIX   0
C83   1    0.023961    0.761336    0.450144    11.00000    0.02614    0.02405 =
         0.02232   -0.00079   -0.00556   -0.00172
AFIX  43
H12   2   -0.011962    0.805272    0.431835    11.00000   -1.20000
AFIX   0
C84   1    0.286916    0.630626    0.409051    11.00000    0.03455    0.02466 =
         0.02371   -0.00084   -0.01045    0.00545
AFIX 137
H99   2    0.316273    0.589872    0.437803    11.00000   -1.50000
H100  2    0.337952    0.668332    0.398388    11.00000   -1.50000
H101  2    0.276466    0.612127    0.368409    11.00000   -1.50000
AFIX   0
C85   1    0.250133    0.828573    0.328461    11.00000    0.01773    0.01370 =
         0.02419   -0.00196   -0.01131    0.00301
C86   1    0.317968    0.850004    0.267221    11.00000    0.02677    0.01879 =
         0.01835   -0.00327   -0.00621    0.00205
C87   1    0.375689    0.913298    0.261804    11.00000    0.02725    0.02701 =
         0.02773    0.00112   -0.00870   -0.00838
AFIX  43
H13   2    0.418814    0.927832    0.220976    11.00000   -1.20000
AFIX   0
C88   1    0.370341    0.954948    0.315659    11.00000    0.02631    0.02482 =
         0.03614    0.00011   -0.00768   -0.00894
AFIX  43
H14   2    0.408114    0.997556    0.310669    11.00000   -1.20000
AFIX   0
C89   1    0.308744    0.932820    0.376578    11.00000    0.03187    0.02466 =
         0.02597   -0.00849   -0.01199   -0.00093
AFIX  43
H15   2    0.307047    0.959299    0.413483    11.00000   -1.20000
AFIX   0
C90   1    0.249540    0.871353    0.382857    11.00000    0.02237    0.01860 =
         0.02374   -0.00159   -0.00484   -0.00241
AFIX  43
H16   2    0.207678    0.857436    0.424288    11.00000   -1.20000
AFIX   0
C91   1    0.330609    0.805614    0.208043    11.00000    0.02682    0.03005 =
         0.02869   -0.00766    0.00208   -0.00758
AFIX 137
H102  2    0.261192    0.809830    0.191904    11.00000   -1.50000
H103  2    0.352390    0.753733    0.221167    11.00000   -1.50000
H104  2    0.386362    0.824775    0.173057    11.00000   -1.50000
AFIX   0
C92   1    0.148207    0.715345    0.289386    11.00000    0.01481    0.01403 =
         0.01577    0.00244   -0.00136    0.00422
N6    5    0.164388    0.652307    0.266380    11.00000    0.01831    0.01355 =
         0.01614   -0.00257   -0.00562    0.00142
C93   1    0.092653    0.623208    0.230134    11.00000    0.01368    0.01423 =
         0.02365   -0.00463   -0.00624    0.00478
C94   1    0.012102    0.579029    0.266525    11.00000    0.02752    0.01595 =
         0.03013   -0.00469   -0.00786    0.00213
C95   1   -0.046668    0.540138    0.231432    11.00000    0.02499    0.01860 =
         0.04591   -0.00592   -0.00669   -0.00021
AFIX  43
H17   2   -0.100050    0.510221    0.255075    11.00000   -1.20000
AFIX   0
C96   1   -0.026889    0.545338    0.162269    11.00000    0.02554    0.02665 =
         0.04806   -0.01726   -0.01828    0.00203
AFIX  43
H18   2   -0.066975    0.519218    0.139542    11.00000   -1.20000
AFIX   0
C97   1    0.052471    0.589348    0.126729    11.00000    0.02933    0.02812 =
         0.02971   -0.01315   -0.01097    0.00690
AFIX  43
H19   2    0.065295    0.592688    0.080038    11.00000   -1.20000
AFIX   0
C98   1    0.113588    0.628797    0.159675    11.00000    0.01999    0.02150 =
         0.02319   -0.00503   -0.00879    0.00208
C99   1   -0.008255    0.572199    0.342838    11.00000    0.03141    0.04130 =
         0.02921   -0.00068   -0.00001   -0.01043
AFIX 137
H105  2   -0.064125    0.538676    0.359650    11.00000   -1.50000
H106  2   -0.032880    0.620863    0.358202    11.00000   -1.50000
H107  2    0.059378    0.552744    0.358879    11.00000   -1.50000
AFIX   0
C100  1    0.204797    0.673664    0.121511    11.00000    0.03385    0.03688 =
         0.02354   -0.00205   -0.00813   -0.00760
AFIX 137
H108  2    0.218820    0.663423    0.075277    11.00000   -1.50000
H109  2    0.271153    0.659768    0.140625    11.00000   -1.50000
H110  2    0.182456    0.726351    0.124347    11.00000   -1.50000

AFIX   0
HKLF 4


REM  190312_a.res in P-1
REM wR2 = 0.0595, GooF = S = 1.001, Restrained GooF = 1.001 for all data
REM R1 = 0.0317 for 15569 Fo > 4sig(Fo) and 0.0520 for all 19794 data
REM 1015 parameters refined using 0 restraints

END

WGHT      0.0262      0.0000

REM Highest difference peak  1.279,  deepest hole -0.768,  1-sigma level  0.110
Q1    1  -0.0262  0.7988  0.2494  11.00000  0.05    1.28
Q2    1   0.0072  0.8383  0.3013  11.00000  0.05    1.07
Q3    1   0.0604  0.7701  0.2370  11.00000  0.05    0.87
Q4    1   0.5467  0.2630  0.2029  11.00000  0.05    0.86
Q5    1   0.1147  0.8069  0.2802  11.00000  0.05    0.85
Q6    1   0.6142  0.2875  0.2323  11.00000  0.05    0.81
Q7    1   0.5005  0.3288  0.2677  11.00000  0.05    0.80
Q8    1  -0.0351  0.8020  0.3052  11.00000  0.05    0.79
Q9    1   0.4653  0.2918  0.2585  11.00000  0.05    0.78
Q10   1   0.4505  0.2929  0.2184  11.00000  0.05    0.77
Q11   1   0.0197  0.8333  0.3571  11.00000  0.05    0.77
Q12   1   0.5091  0.2509  0.2242  11.00000  0.05    0.74
Q13   1   0.5675  0.3426  0.2436  11.00000  0.05    0.73
Q14   1   0.0926  0.8143  0.2389  11.00000  0.05    0.73
Q15   1  -0.0046  0.7639  0.2873  11.00000  0.05    0.68
Q16   1   0.0550  0.8571  0.2801  11.00000  0.05    0.68
Q17   1   0.5895  0.3164  0.1902  11.00000  0.05    0.67
Q18   1   0.4888  0.2913  0.1923  11.00000  0.05    0.67
Q19   1   0.1127  0.7513  0.2761  11.00000  0.05    0.66
Q20   1   0.0262  0.7624  0.3076  11.00000  0.05    0.63
Q21   1   0.0741  0.7621  0.3128  11.00000  0.05    0.63
Q22   1   0.0121  0.8489  0.2406  11.00000  0.05    0.62
Q23   1   0.5209  0.3410  0.1929  11.00000  0.05    0.58
Q24   1   0.5241  0.2519  0.2601  11.00000  0.05    0.53
Q25   1   0.6249  0.2346  0.2348  11.00000  0.05    0.53
Q26   1   0.4752  0.3687  0.2320  11.00000  0.05    0.53
Q27   1  -0.0528  0.8652  0.2702  11.00000  0.05    0.53
Q28   1  -0.2725  0.8399  0.3761  11.00000  0.05    0.52
Q29   1   0.0049  0.7375  0.4767  11.00000  0.05    0.52
Q30   1   0.5532  0.2592  0.2625  11.00000  0.05    0.51
Q31   1   0.3971  0.3991  0.3909  11.00000  0.05    0.47
Q32   1   0.5594  0.5082  0.2545  11.00000  0.05    0.47
Q33   1   0.3396  0.2974  0.0810  11.00000  0.05    0.45
Q34   1   0.5443  0.3352  0.1403  11.00000  0.05    0.45
Q35   1   0.1381  0.9867  0.1347  11.00000  0.05    0.45
Q36   1   0.0373  0.8315  0.1927  11.00000  0.05    0.45
Q37   1   0.5356  0.2671  0.1464  11.00000  0.05    0.45
Q38   1   0.0340  0.6272  0.2392  11.00000  0.05    0.44
Q39   1   0.3247  0.3542  0.1743  11.00000  0.05    0.44
Q40   1   0.4009  0.4044  0.2524  11.00000  0.05    0.44
Q41   1   0.6438  0.4964  0.2385  11.00000  0.05    0.44
Q42   1   0.4800  0.3828  0.2836  11.00000  0.05    0.43
Q43   1   0.2381  0.9166  0.3813  11.00000  0.05    0.43
Q44   1   0.4858  0.4978  0.2988  11.00000  0.05    0.43
Q45   1  -0.0979  0.8972  0.2187  11.00000  0.05    0.42
Q46   1   0.0808  0.8385  0.0403  11.00000  0.05    0.42
Q47   1   0.3766  0.3606  0.0696  11.00000  0.05    0.42
Q48   1  -0.4040  0.8031  0.3604  11.00000  0.05    0.41
Q49   1   0.5251  0.2707  0.3116  11.00000  0.05    0.41
Q50   1  -0.0403  0.5782  0.2523  11.00000  0.05    0.41
;
_shelx_res_checksum              31780
####################################################################### 
# 
# This file contains crystal structure data downloaded from the 
# Cambridge Structural Database (CSD) hosted by the Cambridge 
# Crystallographic Data Centre (CCDC).
# 
# Full information about CCDC data access policies and citation 
# guidelines are available at http://www.ccdc.cam.ac.uk/access/V1 
# 
# Audit and citation data items may have been added by the CCDC. 
# Please retain this information to preserve the provenance of 
# this file and to allow appropriate attribution of the data. 
# 
#######################################################################

data_6
_database_code_depnum_ccdc_archive 'CCDC 2020137'
loop_
_audit_author_name
_audit_author_address
'Makoto Yamashita'
;Nagoya University
Japan
;
_audit_update_record             
;
2020-07-30 deposited with the CCDC.	2020-11-25 downloaded from the CCDC.
;

_audit_creation_method           SHELXL-2018/1
_shelx_SHELXL_version_number     2018/1
_chemical_name_systematic        ?
_chemical_name_common            ?
_chemical_melting_point          ?
_chemical_formula_moiety         'C59 H68 Au B N4'
_chemical_formula_sum            'C59 H68 Au B N4'
_chemical_formula_weight         1040.95

loop_
_atom_type_symbol
_atom_type_description
_atom_type_scat_dispersion_real
_atom_type_scat_dispersion_imag
_atom_type_scat_source
C C 0.0033 0.0016 'International Tables Vol C Tables 4.2.6.8 and 6.1.1.4'
H H 0.0000 0.0000 'International Tables Vol C Tables 4.2.6.8 and 6.1.1.4'
Au Au -2.0133 8.8022 'International Tables Vol C Tables 4.2.6.8 and 6.1.1.4'
B B 0.0013 0.0007 'International Tables Vol C Tables 4.2.6.8 and 6.1.1.4'
N N 0.0061 0.0033 'International Tables Vol C Tables 4.2.6.8 and 6.1.1.4'

_space_group_crystal_system      triclinic
_space_group_IT_number           2
_space_group_name_H-M_alt        'P -1'
_space_group_name_Hall           '-P 1'

_shelx_space_group_comment       
;
The symmetry employed for this shelxl refinement is uniquely defined
by the following loop, which should always be used as a source of
symmetry information in preference to the above space-group names.
They are only intended as comments.
;

loop_
_space_group_symop_operation_xyz
'x, y, z'
'-x, -y, -z'

_cell_length_a                   11.5634(3)
_cell_length_b                   12.8016(4)
_cell_length_c                   18.2287(5)
_cell_angle_alpha                86.266(2)
_cell_angle_beta                 72.324(2)
_cell_angle_gamma                83.521(2)
_cell_volume                     2553.22(13)
_cell_formula_units_Z            2
_cell_measurement_temperature    93(2)
_cell_measurement_reflns_used    19990
_cell_measurement_theta_min      1.8420
_cell_measurement_theta_max      30.8660

_exptl_crystal_description       plate
_exptl_crystal_colour            'pale green'
_exptl_crystal_density_meas      ?
_exptl_crystal_density_method    ?
_exptl_crystal_density_diffrn    1.354
_exptl_crystal_F_000             1068
_exptl_transmission_factor_min   ?
_exptl_transmission_factor_max   ?
_exptl_crystal_size_max          0.128
_exptl_crystal_size_mid          0.036
_exptl_crystal_size_min          0.008
_exptl_absorpt_coefficient_mu    2.922
_shelx_estimated_absorpt_T_min   0.703
_shelx_estimated_absorpt_T_max   0.971
_exptl_absorpt_correction_T_min  0.73277
_exptl_absorpt_correction_T_max  1.00000
_exptl_absorpt_correction_type   multi-scan
_exptl_absorpt_process_details   
;
CrysAlisPro 1.171.39.46 (Rigaku Oxford Diffraction, 2018)
Empirical absorption correction using spherical harmonics,
 implemented in SCALE3 ABSPACK scaling algorithm.
;
_oxdiff_exptl_absorpt_empirical_full_min 0.579
_oxdiff_exptl_absorpt_empirical_full_max 1.624
_oxdiff_exptl_absorpt_empirical_details 
;
Empirical correction (ABSPACK) includes:
- Absorption correction using spherical harmonics
- Frame scaling
- B-factor correction
;

_exptl_absorpt_special_details   ?
_diffrn_ambient_temperature      93(2)
_diffrn_source                   'micro-focus sealed X-ray tube'
_diffrn_source_type              'Mova (Mo) X-ray Source'
_diffrn_radiation_probe          x-ray
_diffrn_radiation_type           'Mo K\a'
_diffrn_radiation_wavelength     0.71073
_diffrn_radiation_monochromator  mirror
_diffrn_measurement_device       'four-circle diffractometer'
_diffrn_measurement_device_type  'XtaLAB Synergy R, HyPix'
_diffrn_detector                 'CCD plate'
_diffrn_detector_type            HyPix
_diffrn_reflns_number            40361
_diffrn_reflns_av_unetI/netI     0.0526
_diffrn_reflns_av_R_equivalents  0.0453
_diffrn_reflns_limit_h_min       -16
_diffrn_reflns_limit_h_max       15
_diffrn_reflns_limit_k_min       -16
_diffrn_reflns_limit_k_max       16
_diffrn_reflns_limit_l_min       -26
_diffrn_reflns_limit_l_max       23
_diffrn_reflns_theta_min         1.857
_diffrn_reflns_theta_max         30.796
_diffrn_reflns_theta_full        25.242
_diffrn_measured_fraction_theta_max 0.809
_diffrn_measured_fraction_theta_full 1.000
_diffrn_reflns_Laue_measured_fraction_max 0.809
_diffrn_reflns_Laue_measured_fraction_full 1.000
_diffrn_reflns_point_group_measured_fraction_max 0.809
_diffrn_reflns_point_group_measured_fraction_full 1.000
_reflns_number_total             12948
_reflns_number_gt                11224
_reflns_threshold_expression     'I > 2\s(I)'
_reflns_Friedel_coverage         0.000
_reflns_Friedel_fraction_max     .
_reflns_Friedel_fraction_full    .

_reflns_special_details          
;
 Reflections were merged by SHELXL according to the crystal
 class for the calculation of statistics and refinement.
 
 _reflns_Friedel_fraction is defined as the number of unique
 Friedel pairs measured divided by the number that would be
 possible theoretically, ignoring centric projections and
 systematic absences.
;

_computing_data_collection       
;
CrysAlisPro 1.171.39.46 (Rigaku Oxford Diffraction, 2018)
;
_computing_cell_refinement       
;
CrysAlisPro 1.171.39.46 (Rigaku Oxford Diffraction, 2018)
;
_computing_data_reduction        
;
CrysAlisPro 1.171.39.46 (Rigaku Oxford Diffraction, 2018)
;
_computing_structure_solution    'SHELXT 2018/2 (Sheldrick, 2018)'
_computing_structure_refinement  'SHELXL-2018/3 (Sheldrick, 2018)'
_computing_molecular_graphics    'Yadokari-XG 2009(Wakita Nemoto et al.)'
_computing_publication_material  'Yadokari-XG 2009(Wakita,Nemoto et al.)'
_refine_special_details          ?
_refine_ls_structure_factor_coef Fsqd
_refine_ls_matrix_type           full
_refine_ls_weighting_scheme      calc
_refine_ls_weighting_details     
'w=1/[\s^2^(Fo^2^)+(0.0247P)^2^] where P=(Fo^2^+2Fc^2^)/3'
_atom_sites_solution_primary     ?
_atom_sites_solution_secondary   ?
_atom_sites_solution_hydrogens   geom
_refine_ls_hydrogen_treatment    constr
_refine_ls_extinction_method     none
_refine_ls_extinction_coef       .
_refine_ls_number_reflns         12948
_refine_ls_number_parameters     600
_refine_ls_number_restraints     0
_refine_ls_R_factor_all          0.0382
_refine_ls_R_factor_gt           0.0287
_refine_ls_wR_factor_ref         0.0580
_refine_ls_wR_factor_gt          0.0561
_refine_ls_goodness_of_fit_ref   1.022
_refine_ls_restrained_S_all      1.022
_refine_ls_shift/su_max          0.004
_refine_ls_shift/su_mean         0.000

loop_
_atom_site_label
_atom_site_type_symbol
_atom_site_fract_x
_atom_site_fract_y
_atom_site_fract_z
_atom_site_U_iso_or_equiv
_atom_site_adp_type
_atom_site_occupancy
_atom_site_site_symmetry_order
_atom_site_calc_flag
_atom_site_refinement_flags_posn
_atom_site_refinement_flags_adp
_atom_site_refinement_flags_occupancy
_atom_site_disorder_assembly
_atom_site_disorder_group
Au1 Au 0.31101(2) 0.35047(2) 0.72283(2) 0.01381(3) Uani 1 1 d . . . . .
C1 C 0.2638(2) 0.20134(18) 0.73979(12) 0.0137(5) Uani 1 1 d . . . . .
N1 N 0.16470(18) 0.16270(15) 0.72976(11) 0.0150(4) Uani 1 1 d . . . . .
C2 C 0.1655(2) 0.05544(19) 0.74705(13) 0.0194(5) Uani 1 1 d . . . . .
H2 H 0.106201 0.011284 0.744519 0.023 Uiso 1 1 calc R U . . .
C3 C 0.2666(2) 0.0262(2) 0.76809(14) 0.0203(5) Uani 1 1 d . . . . .
H3 H 0.292239 -0.042564 0.783653 0.024 Uiso 1 1 calc R U . . .
N2 N 0.32608(18) 0.11548(15) 0.76269(11) 0.0152(4) Uani 1 1 d . . . . .
C4 C 0.0591(2) 0.22292(19) 0.71669(14) 0.0165(5) Uani 1 1 d . . . . .
C5 C -0.0305(2) 0.2654(2) 0.78108(14) 0.0195(5) Uani 1 1 d . . . . .
C6 C -0.1375(2) 0.3153(2) 0.76927(15) 0.0244(6) Uani 1 1 d . . . . .
H6 H -0.200464 0.344554 0.811679 0.029 Uiso 1 1 calc R U . . .
C7 C -0.1532(2) 0.3228(2) 0.69670(16) 0.0243(6) Uani 1 1 d . . . . .
H7 H -0.226043 0.357934 0.689583 0.029 Uiso 1 1 calc R U . . .
C8 C -0.0626(2) 0.2792(2) 0.63421(15) 0.0217(5) Uani 1 1 d . . . . .
H8 H -0.074797 0.284340 0.584808 0.026 Uiso 1 1 calc R U . . .
C9 C 0.0457(2) 0.22796(19) 0.64265(14) 0.0177(5) Uani 1 1 d . . . . .
C10 C -0.0153(2) 0.2561(2) 0.86118(14) 0.0251(6) Uani 1 1 d . . . . .
H10 H 0.070246 0.225842 0.856039 0.030 Uiso 1 1 calc R U . . .
C11 C -0.0341(3) 0.3628(2) 0.89801(16) 0.0349(7) Uani 1 1 d . . . . .
H11 H 0.024704 0.408755 0.865434 0.052 Uiso 1 1 calc R U . . .
H11A H -0.021893 0.353390 0.949018 0.052 Uiso 1 1 calc R U . . .
H11B H -0.117162 0.394835 0.903217 0.052 Uiso 1 1 calc R U . . .
C12 C -0.1012(3) 0.1799(3) 0.91292(17) 0.0402(8) Uani 1 1 d . . . . .
H12 H -0.186008 0.207624 0.919118 0.060 Uiso 1 1 calc R U . . .
H12A H -0.087207 0.172215 0.963480 0.060 Uiso 1 1 calc R U . . .
H12B H -0.085125 0.111116 0.889172 0.060 Uiso 1 1 calc R U . . .
C13 C 0.1454(2) 0.1787(2) 0.57477(14) 0.0204(5) Uani 1 1 d . . . . .
H13 H 0.181719 0.112102 0.594283 0.024 Uiso 1 1 calc R U . . .
C14 C 0.2476(3) 0.2508(2) 0.54256(15) 0.0270(6) Uani 1 1 d . . . . .
H14 H 0.215294 0.315939 0.521293 0.040 Uiso 1 1 calc R U . . .
H14A H 0.313270 0.215109 0.501824 0.040 Uiso 1 1 calc R U . . .
H14B H 0.279593 0.267527 0.583953 0.040 Uiso 1 1 calc R U . . .
C15 C 0.0968(3) 0.1504(2) 0.51005(15) 0.0297(6) Uani 1 1 d . . . . .
H15 H 0.029361 0.106522 0.531293 0.045 Uiso 1 1 calc R U . . .
H15A H 0.162286 0.111505 0.471027 0.045 Uiso 1 1 calc R U . . .
H15B H 0.067723 0.214877 0.486402 0.045 Uiso 1 1 calc R U . . .
C16 C 0.4344(2) 0.11499(19) 0.78582(14) 0.0168(5) Uani 1 1 d . . . . .
C17 C 0.4214(2) 0.11362(19) 0.86501(14) 0.0204(5) Uani 1 1 d . . . . .
C18 C 0.5266(3) 0.1068(2) 0.88713(16) 0.0292(6) Uani 1 1 d . . . . .
H18 H 0.520833 0.105578 0.940282 0.035 Uiso 1 1 calc R U . . .
C19 C 0.6399(3) 0.1016(2) 0.83250(17) 0.0330(7) Uani 1 1 d . . . . .
H19 H 0.711289 0.096693 0.848548 0.040 Uiso 1 1 calc R U . . .
C20 C 0.6508(3) 0.1036(2) 0.75508(17) 0.0289(6) Uani 1 1 d . . . . .
H20 H 0.729548 0.100959 0.718523 0.035 Uiso 1 1 calc R U . . .
C21 C 0.5491(2) 0.10927(19) 0.72959(14) 0.0199(5) Uani 1 1 d . . . . .
C22 C 0.2949(3) 0.1236(2) 0.92457(14) 0.0247(6) Uani 1 1 d . . . . .
H22 H 0.234994 0.104445 0.899284 0.030 Uiso 1 1 calc R U . . .
C23 C 0.2594(3) 0.2372(2) 0.94898(17) 0.0353(7) Uani 1 1 d . . . . .
H23 H 0.314717 0.257058 0.975946 0.053 Uiso 1 1 calc R U . . .
H23A H 0.175503 0.244146 0.983434 0.053 Uiso 1 1 calc R U . . .
H23B H 0.264932 0.283405 0.903276 0.053 Uiso 1 1 calc R U . . .
C24 C 0.2882(3) 0.0486(3) 0.99416(18) 0.0477(9) Uani 1 1 d . . . . .
H24 H 0.315657 -0.023220 0.976591 0.072 Uiso 1 1 calc R U . . .
H24A H 0.203794 0.051432 1.027764 0.072 Uiso 1 1 calc R U . . .
H24B H 0.340683 0.069639 1.022762 0.072 Uiso 1 1 calc R U . . .
C25 C 0.5593(3) 0.1070(2) 0.64470(15) 0.0277(6) Uani 1 1 d . . . . .
H25 H 0.486302 0.150041 0.636448 0.033 Uiso 1 1 calc R U . . .
C26 C 0.6728(4) 0.1537(3) 0.5925(2) 0.0538(10) Uani 1 1 d . . . . .
H26 H 0.676091 0.224118 0.609423 0.081 Uiso 1 1 calc R U . . .
H26A H 0.669510 0.158480 0.539262 0.081 Uiso 1 1 calc R U . . .
H26B H 0.745775 0.108501 0.595211 0.081 Uiso 1 1 calc R U . . .
C27 C 0.5586(5) -0.0044(3) 0.6204(2) 0.0668(13) Uani 1 1 d . . . . .
H27 H 0.630736 -0.047846 0.626394 0.100 Uiso 1 1 calc R U . . .
H27A H 0.559649 -0.002855 0.566387 0.100 Uiso 1 1 calc R U . . .
H27B H 0.484799 -0.034247 0.652823 0.100 Uiso 1 1 calc R U . . .
C28 C 0.3642(2) 0.49951(18) 0.70400(12) 0.0133(5) Uani 1 1 d . . . . .
C29 C 0.4716(2) 0.51462(18) 0.70907(13) 0.0160(5) Uani 1 1 d . . . . .
N3 N 0.57857(19) 0.52036(16) 0.70637(11) 0.0171(4) Uani 1 1 d . . . . .
C30 C 0.6186(2) 0.5458(2) 0.76926(14) 0.0191(5) Uani 1 1 d . . . . .
C31 C 0.5868(2) 0.4895(2) 0.84021(14) 0.0232(6) Uani 1 1 d . . . . .
C32 C 0.6343(3) 0.5173(2) 0.89698(16) 0.0309(7) Uani 1 1 d . . . . .
H32 H 0.613010 0.481428 0.945791 0.037 Uiso 1 1 calc R U . . .
C33 C 0.7119(3) 0.5959(3) 0.88415(17) 0.0348(7) Uani 1 1 d . . . . .
H33 H 0.743747 0.613104 0.923672 0.042 Uiso 1 1 calc R U . . .
C34 C 0.7427(3) 0.6490(2) 0.81390(17) 0.0320(7) Uani 1 1 d . . . . .
H34 H 0.795547 0.703213 0.805449 0.038 Uiso 1 1 calc R U . . .
C35 C 0.6978(2) 0.6249(2) 0.75511(15) 0.0235(6) Uani 1 1 d . . . . .
C36 C 0.5084(3) 0.3996(2) 0.85415(17) 0.0325(7) Uani 1 1 d . . . . .
H36 H 0.508739 0.362901 0.902980 0.049 Uiso 1 1 calc R U . . .
H36A H 0.540770 0.350527 0.811993 0.049 Uiso 1 1 calc R U . . .
H36B H 0.424729 0.426888 0.856533 0.049 Uiso 1 1 calc R U . . .
C37 C 0.7318(3) 0.6830(2) 0.67852(16) 0.0337(7) Uani 1 1 d . . . . .
H37 H 0.794343 0.729537 0.676879 0.051 Uiso 1 1 calc R U . . .
H37A H 0.659491 0.725001 0.671383 0.051 Uiso 1 1 calc R U . . .
H37B H 0.763732 0.632463 0.637306 0.051 Uiso 1 1 calc R U . . .
N4 N 0.28605(18) 0.59042(15) 0.68661(10) 0.0139(4) Uani 1 1 d . . . . .
C38 C 0.2511(2) 0.57595(18) 0.61827(13) 0.0159(5) Uani 1 1 d . . . . .
C39 C 0.1350(2) 0.54645(19) 0.62606(15) 0.0211(5) Uani 1 1 d . . . . .
C40 C 0.1055(3) 0.5312(2) 0.55859(16) 0.0267(6) Uani 1 1 d . . . . .
H40 H 0.027219 0.511287 0.562156 0.032 Uiso 1 1 calc R U . . .
C41 C 0.1888(3) 0.5448(2) 0.48727(16) 0.0309(7) Uani 1 1 d . . . . .
H41 H 0.167873 0.533117 0.442125 0.037 Uiso 1 1 calc R U . . .
C42 C 0.3020(3) 0.5751(2) 0.48084(15) 0.0262(6) Uani 1 1 d . . . . .
H42 H 0.358084 0.584847 0.431191 0.031 Uiso 1 1 calc R U . . .
C43 C 0.3358(2) 0.59180(19) 0.54653(14) 0.0199(5) Uani 1 1 d . . . . .
C44 C 0.0446(3) 0.5309(2) 0.70347(16) 0.0274(6) Uani 1 1 d . . . . .
H44 H 0.083611 0.485173 0.736210 0.041 Uiso 1 1 calc R U . . .
H44A H -0.024536 0.498177 0.697551 0.041 Uiso 1 1 calc R U . . .
H44B H 0.015576 0.599146 0.727364 0.041 Uiso 1 1 calc R U . . .
C45 C 0.4574(2) 0.6298(2) 0.53802(15) 0.0262(6) Uani 1 1 d . . . . .
H45 H 0.445226 0.698569 0.561393 0.039 Uiso 1 1 calc R U . . .
H45A H 0.502668 0.636293 0.483220 0.039 Uiso 1 1 calc R U . . .
H45B H 0.503649 0.579448 0.563892 0.039 Uiso 1 1 calc R U . . .
B1 B 0.2473(3) 0.6801(2) 0.73149(15) 0.0158(5) Uani 1 1 d . . . . .
C46 C 0.1541(2) 0.76951(18) 0.70986(14) 0.0163(5) Uani 1 1 d . . . . .
C47 C 0.0421(2) 0.8055(2) 0.76269(15) 0.0229(5) Uani 1 1 d . . . . .
C48 C -0.0403(3) 0.8780(2) 0.73742(15) 0.0244(6) Uani 1 1 d . . . . .
H48 H -0.116883 0.900513 0.772729 0.029 Uiso 1 1 calc R U . . .
C49 C -0.0115(3) 0.9165(2) 0.66268(16) 0.0261(6) Uani 1 1 d . . . . .
H49 H -0.068927 0.964261 0.646657 0.031 Uiso 1 1 calc R U . . .
C50 C 0.0995(3) 0.8866(2) 0.61084(15) 0.0257(6) Uani 1 1 d . . . . .
H50 H 0.120627 0.915554 0.559740 0.031 Uiso 1 1 calc R U . . .
C51 C 0.1801(3) 0.8135(2) 0.63418(15) 0.0232(6) Uani 1 1 d . . . . .
H51 H 0.256039 0.792009 0.597786 0.028 Uiso 1 1 calc R U . . .
C52 C 0.0062(3) 0.7669(2) 0.84475(15) 0.0298(6) Uani 1 1 d . . . . .
H52 H -0.070834 0.805521 0.873155 0.045 Uiso 1 1 calc R U . . .
H52A H 0.069897 0.778045 0.867857 0.045 Uiso 1 1 calc R U . . .
H52B H -0.004022 0.691626 0.847135 0.045 Uiso 1 1 calc R U . . .
C53 C 0.3053(2) 0.69613(19) 0.79791(14) 0.0191(5) Uani 1 1 d . . . . .
C54 C 0.2788(3) 0.6438(2) 0.87059(15) 0.0270(6) Uani 1 1 d . . . . .
C55 C 0.3347(3) 0.6710(3) 0.92360(16) 0.0385(8) Uani 1 1 d . . . . .
H55 H 0.315861 0.636631 0.973002 0.046 Uiso 1 1 calc R U . . .
C56 C 0.4166(3) 0.7462(3) 0.90659(18) 0.0414(9) Uani 1 1 d . . . . .
H56 H 0.452271 0.763857 0.944137 0.050 Uiso 1 1 calc R U . . .
C57 C 0.4459(3) 0.7950(2) 0.83519(19) 0.0364(7) Uani 1 1 d . . . . .
H57 H 0.504024 0.845219 0.822243 0.044 Uiso 1 1 calc R U . . .
C58 C 0.3902(3) 0.7706(2) 0.78196(15) 0.0241(6) Uani 1 1 d . . . . .
H58 H 0.410379 0.805764 0.732851 0.029 Uiso 1 1 calc R U . . .
C59 C 0.1951(3) 0.5578(2) 0.89128(16) 0.0365(7) Uani 1 1 d . . . . .
H59 H 0.211235 0.514048 0.933918 0.055 Uiso 1 1 calc R U . . .
H59A H 0.209246 0.514316 0.846505 0.055 Uiso 1 1 calc R U . . .
H59B H 0.110227 0.588958 0.906913 0.055 Uiso 1 1 calc R U . . .

loop_
_atom_site_aniso_label
_atom_site_aniso_U_11
_atom_site_aniso_U_22
_atom_site_aniso_U_33
_atom_site_aniso_U_23
_atom_site_aniso_U_13
_atom_site_aniso_U_12
Au1 0.01389(5) 0.01219(5) 0.01587(5) 0.00039(3) -0.00566(3) -0.00055(3)
C1 0.0134(12) 0.0166(12) 0.0114(11) -0.0013(8) -0.0056(9) 0.0032(9)
N1 0.0147(10) 0.0144(10) 0.0166(10) 0.0008(7) -0.0055(8) -0.0030(8)
C2 0.0233(14) 0.0156(12) 0.0198(12) 0.0013(9) -0.0065(10) -0.0050(10)
C3 0.0237(14) 0.0145(12) 0.0242(13) 0.0030(9) -0.0099(10) -0.0031(10)
N2 0.0168(10) 0.0118(10) 0.0175(10) 0.0019(7) -0.0067(8) -0.0008(8)
C4 0.0144(12) 0.0131(12) 0.0240(13) 0.0011(9) -0.0085(10) -0.0034(9)
C5 0.0179(13) 0.0195(13) 0.0214(13) 0.0021(9) -0.0054(10) -0.0063(10)
C6 0.0149(13) 0.0265(14) 0.0287(14) -0.0007(11) -0.0025(10) -0.0003(11)
C7 0.0157(13) 0.0232(14) 0.0357(15) 0.0023(11) -0.0114(11) -0.0008(11)
C8 0.0205(13) 0.0224(14) 0.0245(13) 0.0030(10) -0.0107(10) -0.0023(11)
C9 0.0166(12) 0.0171(12) 0.0202(12) 0.0029(9) -0.0060(10) -0.0050(10)
C10 0.0183(13) 0.0358(16) 0.0190(13) -0.0032(11) -0.0025(10) -0.0001(12)
C11 0.0414(18) 0.0408(18) 0.0221(15) -0.0050(12) -0.0068(13) -0.0079(15)
C12 0.050(2) 0.0430(19) 0.0262(16) 0.0055(13) -0.0082(14) -0.0144(16)
C13 0.0217(13) 0.0200(13) 0.0206(13) 0.0000(9) -0.0091(10) 0.0003(11)
C14 0.0246(14) 0.0334(16) 0.0198(13) -0.0018(11) -0.0015(11) -0.0039(12)
C15 0.0354(17) 0.0315(16) 0.0249(14) -0.0031(11) -0.0134(12) -0.0012(13)
C16 0.0164(12) 0.0133(12) 0.0224(13) 0.0004(9) -0.0094(10) 0.0006(10)
C17 0.0239(14) 0.0156(13) 0.0232(13) 0.0016(9) -0.0102(11) -0.0001(10)
C18 0.0370(17) 0.0292(16) 0.0270(15) 0.0062(11) -0.0195(12) -0.0034(13)
C19 0.0270(16) 0.0372(17) 0.0420(18) 0.0034(13) -0.0229(13) -0.0003(13)
C20 0.0160(13) 0.0306(16) 0.0394(17) 0.0017(12) -0.0092(12) 0.0012(12)
C21 0.0204(13) 0.0162(13) 0.0213(13) 0.0023(9) -0.0051(10) 0.0016(10)
C22 0.0285(15) 0.0267(15) 0.0190(13) 0.0014(10) -0.0077(11) -0.0024(12)
C23 0.0356(18) 0.0326(17) 0.0321(16) -0.0038(12) -0.0027(13) 0.0008(14)
C24 0.051(2) 0.042(2) 0.0356(18) 0.0173(15) 0.0016(15) 0.0023(17)
C25 0.0214(14) 0.0342(16) 0.0247(14) -0.0012(11) -0.0038(11) 0.0011(12)
C26 0.052(2) 0.066(3) 0.038(2) 0.0187(17) -0.0067(16) -0.017(2)
C27 0.109(4) 0.049(2) 0.0282(19) -0.0130(16) 0.006(2) -0.018(2)
C28 0.0155(12) 0.0131(11) 0.0122(11) -0.0009(8) -0.0065(9) 0.0014(9)
C29 0.0218(13) 0.0117(11) 0.0120(11) 0.0007(8) -0.0026(9) 0.0014(10)
N3 0.0159(11) 0.0172(11) 0.0187(10) 0.0002(8) -0.0062(8) -0.0009(8)
C30 0.0169(13) 0.0224(13) 0.0178(12) -0.0035(9) -0.0055(10) 0.0022(10)
C31 0.0184(13) 0.0276(15) 0.0219(13) -0.0023(10) -0.0058(10) 0.0051(11)
C32 0.0276(15) 0.0421(18) 0.0215(14) -0.0052(12) -0.0098(11) 0.0116(13)
C33 0.0299(16) 0.0465(19) 0.0332(16) -0.0182(13) -0.0187(13) 0.0100(14)
C34 0.0221(15) 0.0356(17) 0.0418(17) -0.0155(13) -0.0128(12) -0.0007(13)
C35 0.0171(13) 0.0251(14) 0.0283(14) -0.0064(10) -0.0067(10) 0.0007(11)
C36 0.0295(16) 0.0353(17) 0.0314(16) 0.0134(12) -0.0103(12) -0.0031(13)
C37 0.0336(17) 0.0334(17) 0.0344(16) 0.0011(12) -0.0070(13) -0.0141(14)
N4 0.0157(10) 0.0123(10) 0.0144(10) 0.0014(7) -0.0060(8) -0.0016(8)
C38 0.0206(13) 0.0108(11) 0.0177(12) -0.0014(9) -0.0092(10) 0.0033(10)
C39 0.0235(14) 0.0137(12) 0.0295(14) 0.0012(10) -0.0145(11) 0.0008(10)
C40 0.0303(15) 0.0204(14) 0.0382(16) -0.0014(11) -0.0238(13) -0.0010(12)
C41 0.050(2) 0.0198(14) 0.0314(16) -0.0048(11) -0.0281(14) 0.0064(13)
C42 0.0401(17) 0.0201(14) 0.0197(13) -0.0024(10) -0.0140(12) 0.0074(12)
C43 0.0240(14) 0.0155(12) 0.0195(12) -0.0012(9) -0.0078(10) 0.0054(10)
C44 0.0217(14) 0.0259(15) 0.0368(16) 0.0027(11) -0.0111(12) -0.0073(12)
C45 0.0213(14) 0.0332(16) 0.0191(13) 0.0016(11) -0.0004(10) 0.0014(12)
B1 0.0137(13) 0.0173(14) 0.0147(13) 0.0017(10) -0.0026(10) -0.0009(11)
C46 0.0173(12) 0.0102(11) 0.0241(13) -0.0003(9) -0.0100(10) -0.0023(9)
C47 0.0215(14) 0.0185(13) 0.0299(14) -0.0034(10) -0.0081(11) -0.0044(11)
C48 0.0220(14) 0.0215(14) 0.0312(15) -0.0057(11) -0.0092(11) -0.0027(11)
C49 0.0239(14) 0.0239(14) 0.0346(15) -0.0048(11) -0.0152(12) 0.0005(11)
C50 0.0329(16) 0.0217(14) 0.0254(14) -0.0002(10) -0.0143(12) 0.0007(12)
C51 0.0268(15) 0.0170(13) 0.0278(14) -0.0031(10) -0.0120(11) 0.0012(11)
C52 0.0219(15) 0.0358(17) 0.0284(15) -0.0022(12) -0.0037(11) 0.0010(12)
C53 0.0215(13) 0.0159(12) 0.0190(12) -0.0052(9) -0.0064(10) 0.0063(10)
C54 0.0349(16) 0.0240(14) 0.0192(13) -0.0044(10) -0.0087(11) 0.0122(12)
C55 0.054(2) 0.0396(18) 0.0219(15) -0.0113(12) -0.0184(14) 0.0237(16)
C56 0.049(2) 0.045(2) 0.0423(19) -0.0248(15) -0.0360(16) 0.0233(17)
C57 0.0329(17) 0.0285(16) 0.054(2) -0.0189(14) -0.0234(15) 0.0082(13)
C58 0.0260(14) 0.0186(13) 0.0287(14) -0.0071(10) -0.0113(11) 0.0059(11)
C59 0.046(2) 0.0321(17) 0.0228(15) 0.0050(12) -0.0020(13) 0.0046(14)

_geom_special_details            
;
 All esds (except the esd in the dihedral angle between two l.s. planes)
 are estimated using the full covariance matrix.  The cell esds are taken
 into account individually in the estimation of esds in distances, angles
 and torsion angles; correlations between esds in cell parameters are only
 used when they are defined by crystal symmetry.  An approximate (isotropic)
 treatment of cell esds is used for estimating esds involving l.s. planes.
;

loop_
_geom_bond_atom_site_label_1
_geom_bond_atom_site_label_2
_geom_bond_distance
_geom_bond_site_symmetry_2
_geom_bond_publ_flag
Au1 C1 2.023(2) . ?
Au1 C28 2.046(2) . ?
C1 N2 1.358(3) . ?
C1 N1 1.363(3) . ?
N1 C2 1.388(3) . ?
N1 C4 1.443(3) . ?
C2 C3 1.345(4) . ?
C2 H2 0.9500 . ?
C3 N2 1.382(3) . ?
C3 H3 0.9500 . ?
N2 C16 1.438(3) . ?
C4 C9 1.401(3) . ?
C4 C5 1.402(3) . ?
C5 C6 1.396(4) . ?
C5 C10 1.518(4) . ?
C6 C7 1.385(4) . ?
C6 H6 0.9500 . ?
C7 C8 1.390(4) . ?
C7 H7 0.9500 . ?
C8 C9 1.393(4) . ?
C8 H8 0.9500 . ?
C9 C13 1.526(3) . ?
C10 C11 1.526(4) . ?
C10 C12 1.535(4) . ?
C10 H10 1.0000 . ?
C11 H11 0.9800 . ?
C11 H11A 0.9800 . ?
C11 H11B 0.9800 . ?
C12 H12 0.9800 . ?
C12 H12A 0.9800 . ?
C12 H12B 0.9800 . ?
C13 C15 1.531(4) . ?
C13 C14 1.532(4) . ?
C13 H13 1.0000 . ?
C14 H14 0.9800 . ?
C14 H14A 0.9800 . ?
C14 H14B 0.9800 . ?
C15 H15 0.9800 . ?
C15 H15A 0.9800 . ?
C15 H15B 0.9800 . ?
C16 C17 1.404(3) . ?
C16 C21 1.406(3) . ?
C17 C18 1.386(4) . ?
C17 C22 1.531(4) . ?
C18 C19 1.382(4) . ?
C18 H18 0.9500 . ?
C19 C20 1.377(4) . ?
C19 H19 0.9500 . ?
C20 C21 1.382(4) . ?
C20 H20 0.9500 . ?
C21 C25 1.518(4) . ?
C22 C23 1.524(4) . ?
C22 C24 1.527(4) . ?
C22 H22 1.0000 . ?
C23 H23 0.9800 . ?
C23 H23A 0.9800 . ?
C23 H23B 0.9800 . ?
C24 H24 0.9800 . ?
C24 H24A 0.9800 . ?
C24 H24B 0.9800 . ?
C25 C27 1.522(4) . ?
C25 C26 1.527(4) . ?
C25 H25 1.0000 . ?
C26 H26 0.9800 . ?
C26 H26A 0.9800 . ?
C26 H26B 0.9800 . ?
C27 H27 0.9800 . ?
C27 H27A 0.9800 . ?
C27 H27B 0.9800 . ?
C28 C29 1.310(3) . ?
C28 N4 1.470(3) . ?
C29 N3 1.233(3) . ?
N3 C30 1.428(3) . ?
C30 C35 1.400(4) . ?
C30 C31 1.406(3) . ?
C31 C32 1.392(4) . ?
C31 C36 1.506(4) . ?
C32 C33 1.385(5) . ?
C32 H32 0.9500 . ?
C33 C34 1.376(4) . ?
C33 H33 0.9500 . ?
C34 C35 1.390(4) . ?
C34 H34 0.9500 . ?
C35 C37 1.502(4) . ?
C36 H36 0.9800 . ?
C36 H36A 0.9800 . ?
C36 H36B 0.9800 . ?
C37 H37 0.9800 . ?
C37 H37A 0.9800 . ?
C37 H37B 0.9800 . ?
N4 B1 1.404(3) . ?
N4 C38 1.450(3) . ?
C38 C43 1.394(3) . ?
C38 C39 1.398(4) . ?
C39 C40 1.403(4) . ?
C39 C44 1.496(4) . ?
C40 C41 1.377(4) . ?
C40 H40 0.9500 . ?
C41 C42 1.376(4) . ?
C41 H41 0.9500 . ?
C42 C43 1.403(4) . ?
C42 H42 0.9500 . ?
C43 C45 1.500(4) . ?
C44 H44 0.9800 . ?
C44 H44A 0.9800 . ?
C44 H44B 0.9800 . ?
C45 H45 0.9800 . ?
C45 H45A 0.9800 . ?
C45 H45B 0.9800 . ?
B1 C53 1.586(4) . ?
B1 C46 1.597(4) . ?
C46 C47 1.408(4) . ?
C46 C51 1.413(3) . ?
C47 C48 1.411(4) . ?
C47 C52 1.492(4) . ?
C48 C49 1.373(4) . ?
C48 H48 0.9500 . ?
C49 C50 1.374(4) . ?
C49 H49 0.9500 . ?
C50 C51 1.385(4) . ?
C50 H50 0.9500 . ?
C51 H51 0.9500 . ?
C52 H52 0.9800 . ?
C52 H52A 0.9800 . ?
C52 H52B 0.9800 . ?
C53 C58 1.400(4) . ?
C53 C54 1.408(4) . ?
C54 C55 1.395(4) . ?
C54 C59 1.502(4) . ?
C55 C56 1.381(5) . ?
C55 H55 0.9500 . ?
C56 C57 1.369(5) . ?
C56 H56 0.9500 . ?
C57 C58 1.384(4) . ?
C57 H57 0.9500 . ?
C58 H58 0.9500 . ?
C59 H59 0.9800 . ?
C59 H59A 0.9800 . ?
C59 H59B 0.9800 . ?

loop_
_geom_angle_atom_site_label_1
_geom_angle_atom_site_label_2
_geom_angle_atom_site_label_3
_geom_angle
_geom_angle_site_symmetry_1
_geom_angle_site_symmetry_3
_geom_angle_publ_flag
C1 Au1 C28 178.22(10) . . ?
N2 C1 N1 103.8(2) . . ?
N2 C1 Au1 127.47(17) . . ?
N1 C1 Au1 128.73(17) . . ?
C1 N1 C2 111.2(2) . . ?
C1 N1 C4 126.8(2) . . ?
C2 N1 C4 121.1(2) . . ?
C3 C2 N1 106.7(2) . . ?
C3 C2 H2 126.7 . . ?
N1 C2 H2 126.7 . . ?
C2 C3 N2 106.7(2) . . ?
C2 C3 H3 126.6 . . ?
N2 C3 H3 126.6 . . ?
C1 N2 C3 111.6(2) . . ?
C1 N2 C16 126.1(2) . . ?
C3 N2 C16 122.1(2) . . ?
C9 C4 C5 123.3(2) . . ?
C9 C4 N1 119.0(2) . . ?
C5 C4 N1 117.4(2) . . ?
C6 C5 C4 117.2(2) . . ?
C6 C5 C10 120.5(2) . . ?
C4 C5 C10 122.3(2) . . ?
C7 C6 C5 121.0(2) . . ?
C7 C6 H6 119.5 . . ?
C5 C6 H6 119.5 . . ?
C6 C7 C8 120.2(3) . . ?
C6 C7 H7 119.9 . . ?
C8 C7 H7 119.9 . . ?
C7 C8 C9 121.3(2) . . ?
C7 C8 H8 119.4 . . ?
C9 C8 H8 119.4 . . ?
C8 C9 C4 117.0(2) . . ?
C8 C9 C13 121.9(2) . . ?
C4 C9 C13 121.1(2) . . ?
C5 C10 C11 112.1(2) . . ?
C5 C10 C12 110.7(2) . . ?
C11 C10 C12 110.9(2) . . ?
C5 C10 H10 107.6 . . ?
C11 C10 H10 107.6 . . ?
C12 C10 H10 107.6 . . ?
C10 C11 H11 109.5 . . ?
C10 C11 H11A 109.5 . . ?
H11 C11 H11A 109.5 . . ?
C10 C11 H11B 109.5 . . ?
H11 C11 H11B 109.5 . . ?
H11A C11 H11B 109.5 . . ?
C10 C12 H12 109.5 . . ?
C10 C12 H12A 109.5 . . ?
H12 C12 H12A 109.5 . . ?
C10 C12 H12B 109.5 . . ?
H12 C12 H12B 109.5 . . ?
H12A C12 H12B 109.5 . . ?
C9 C13 C15 112.9(2) . . ?
C9 C13 C14 111.1(2) . . ?
C15 C13 C14 109.8(2) . . ?
C9 C13 H13 107.6 . . ?
C15 C13 H13 107.6 . . ?
C14 C13 H13 107.6 . . ?
C13 C14 H14 109.5 . . ?
C13 C14 H14A 109.5 . . ?
H14 C14 H14A 109.5 . . ?
C13 C14 H14B 109.5 . . ?
H14 C14 H14B 109.5 . . ?
H14A C14 H14B 109.5 . . ?
C13 C15 H15 109.5 . . ?
C13 C15 H15A 109.5 . . ?
H15 C15 H15A 109.5 . . ?
C13 C15 H15B 109.5 . . ?
H15 C15 H15B 109.5 . . ?
H15A C15 H15B 109.5 . . ?
C17 C16 C21 122.4(2) . . ?
C17 C16 N2 117.9(2) . . ?
C21 C16 N2 119.5(2) . . ?
C18 C17 C16 117.7(2) . . ?
C18 C17 C22 121.3(2) . . ?
C16 C17 C22 121.0(2) . . ?
C19 C18 C17 120.6(3) . . ?
C19 C18 H18 119.7 . . ?
C17 C18 H18 119.7 . . ?
C20 C19 C18 120.8(3) . . ?
C20 C19 H19 119.6 . . ?
C18 C19 H19 119.6 . . ?
C19 C20 C21 121.2(3) . . ?
C19 C20 H20 119.4 . . ?
C21 C20 H20 119.4 . . ?
C20 C21 C16 117.3(2) . . ?
C20 C21 C25 122.0(2) . . ?
C16 C21 C25 120.7(2) . . ?
C23 C22 C24 111.2(2) . . ?
C23 C22 C17 110.0(2) . . ?
C24 C22 C17 112.1(2) . . ?
C23 C22 H22 107.8 . . ?
C24 C22 H22 107.8 . . ?
C17 C22 H22 107.8 . . ?
C22 C23 H23 109.5 . . ?
C22 C23 H23A 109.5 . . ?
H23 C23 H23A 109.5 . . ?
C22 C23 H23B 109.5 . . ?
H23 C23 H23B 109.5 . . ?
H23A C23 H23B 109.5 . . ?
C22 C24 H24 109.5 . . ?
C22 C24 H24A 109.5 . . ?
H24 C24 H24A 109.5 . . ?
C22 C24 H24B 109.5 . . ?
H24 C24 H24B 109.5 . . ?
H24A C24 H24B 109.5 . . ?
C21 C25 C27 111.3(3) . . ?
C21 C25 C26 113.0(3) . . ?
C27 C25 C26 109.0(3) . . ?
C21 C25 H25 107.8 . . ?
C27 C25 H25 107.8 . . ?
C26 C25 H25 107.8 . . ?
C25 C26 H26 109.5 . . ?
C25 C26 H26A 109.5 . . ?
H26 C26 H26A 109.5 . . ?
C25 C26 H26B 109.5 . . ?
H26 C26 H26B 109.5 . . ?
H26A C26 H26B 109.5 . . ?
C25 C27 H27 109.5 . . ?
C25 C27 H27A 109.5 . . ?
H27 C27 H27A 109.5 . . ?
C25 C27 H27B 109.5 . . ?
H27 C27 H27B 109.5 . . ?
H27A C27 H27B 109.5 . . ?
C29 C28 N4 118.7(2) . . ?
C29 C28 Au1 118.46(17) . . ?
N4 C28 Au1 122.80(16) . . ?
N3 C29 C28 172.0(2) . . ?
C29 N3 C30 125.3(2) . . ?
C35 C30 C31 121.6(2) . . ?
C35 C30 N3 116.7(2) . . ?
C31 C30 N3 121.6(2) . . ?
C32 C31 C30 117.4(3) . . ?
C32 C31 C36 120.6(3) . . ?
C30 C31 C36 121.9(2) . . ?
C33 C32 C31 121.7(3) . . ?
C33 C32 H32 119.1 . . ?
C31 C32 H32 119.1 . . ?
C34 C33 C32 119.7(3) . . ?
C34 C33 H33 120.2 . . ?
C32 C33 H33 120.2 . . ?
C33 C34 C35 121.2(3) . . ?
C33 C34 H34 119.4 . . ?
C35 C34 H34 119.4 . . ?
C34 C35 C30 118.4(3) . . ?
C34 C35 C37 120.9(3) . . ?
C30 C35 C37 120.6(2) . . ?
C31 C36 H36 109.5 . . ?
C31 C36 H36A 109.5 . . ?
H36 C36 H36A 109.5 . . ?
C31 C36 H36B 109.5 . . ?
H36 C36 H36B 109.5 . . ?
H36A C36 H36B 109.5 . . ?
C35 C37 H37 109.5 . . ?
C35 C37 H37A 109.5 . . ?
H37 C37 H37A 109.5 . . ?
C35 C37 H37B 109.5 . . ?
H37 C37 H37B 109.5 . . ?
H37A C37 H37B 109.5 . . ?
B1 N4 C38 123.6(2) . . ?
B1 N4 C28 124.28(19) . . ?
C38 N4 C28 112.07(18) . . ?
C43 C38 C39 122.3(2) . . ?
C43 C38 N4 118.2(2) . . ?
C39 C38 N4 119.6(2) . . ?
C38 C39 C40 117.8(2) . . ?
C38 C39 C44 121.6(2) . . ?
C40 C39 C44 120.6(2) . . ?
C41 C40 C39 120.7(3) . . ?
C41 C40 H40 119.6 . . ?
C39 C40 H40 119.6 . . ?
C42 C41 C40 120.5(2) . . ?
C42 C41 H41 119.7 . . ?
C40 C41 H41 119.7 . . ?
C41 C42 C43 121.0(3) . . ?
C41 C42 H42 119.5 . . ?
C43 C42 H42 119.5 . . ?
C38 C43 C42 117.6(2) . . ?
C38 C43 C45 122.3(2) . . ?
C42 C43 C45 120.0(2) . . ?
C39 C44 H44 109.5 . . ?
C39 C44 H44A 109.5 . . ?
H44 C44 H44A 109.5 . . ?
C39 C44 H44B 109.5 . . ?
H44 C44 H44B 109.5 . . ?
H44A C44 H44B 109.5 . . ?
C43 C45 H45 109.5 . . ?
C43 C45 H45A 109.5 . . ?
H45 C45 H45A 109.5 . . ?
C43 C45 H45B 109.5 . . ?
H45 C45 H45B 109.5 . . ?
H45A C45 H45B 109.5 . . ?
N4 B1 C53 119.8(2) . . ?
N4 B1 C46 119.2(2) . . ?
C53 B1 C46 120.8(2) . . ?
C47 C46 C51 116.9(2) . . ?
C47 C46 B1 122.9(2) . . ?
C51 C46 B1 120.1(2) . . ?
C46 C47 C48 119.5(2) . . ?
C46 C47 C52 121.7(2) . . ?
C48 C47 C52 118.7(2) . . ?
C49 C48 C47 121.1(3) . . ?
C49 C48 H48 119.4 . . ?
C47 C48 H48 119.4 . . ?
C48 C49 C50 120.6(3) . . ?
C48 C49 H49 119.7 . . ?
C50 C49 H49 119.7 . . ?
C49 C50 C51 119.0(3) . . ?
C49 C50 H50 120.5 . . ?
C51 C50 H50 120.5 . . ?
C50 C51 C46 122.7(3) . . ?
C50 C51 H51 118.6 . . ?
C46 C51 H51 118.6 . . ?
C47 C52 H52 109.5 . . ?
C47 C52 H52A 109.5 . . ?
H52 C52 H52A 109.5 . . ?
C47 C52 H52B 109.5 . . ?
H52 C52 H52B 109.5 . . ?
H52A C52 H52B 109.5 . . ?
C58 C53 C54 117.7(2) . . ?
C58 C53 B1 115.9(2) . . ?
C54 C53 B1 126.4(2) . . ?
C55 C54 C53 118.8(3) . . ?
C55 C54 C59 119.6(3) . . ?
C53 C54 C59 121.6(3) . . ?
C56 C55 C54 122.1(3) . . ?
C56 C55 H55 118.9 . . ?
C54 C55 H55 118.9 . . ?
C57 C56 C55 119.4(3) . . ?
C57 C56 H56 120.3 . . ?
C55 C56 H56 120.3 . . ?
C56 C57 C58 119.5(3) . . ?
C56 C57 H57 120.2 . . ?
C58 C57 H57 120.2 . . ?
C57 C58 C53 122.4(3) . . ?
C57 C58 H58 118.8 . . ?
C53 C58 H58 118.8 . . ?
C54 C59 H59 109.5 . . ?
C54 C59 H59A 109.5 . . ?
H59 C59 H59A 109.5 . . ?
C54 C59 H59B 109.5 . . ?
H59 C59 H59B 109.5 . . ?
H59A C59 H59B 109.5 . . ?

loop_
_geom_torsion_atom_site_label_1
_geom_torsion_atom_site_label_2
_geom_torsion_atom_site_label_3
_geom_torsion_atom_site_label_4
_geom_torsion
_geom_torsion_site_symmetry_1
_geom_torsion_site_symmetry_2
_geom_torsion_site_symmetry_3
_geom_torsion_site_symmetry_4
_geom_torsion_publ_flag
N2 C1 N1 C2 0.7(2) . . . . ?
Au1 C1 N1 C2 179.55(16) . . . . ?
N2 C1 N1 C4 170.0(2) . . . . ?
Au1 C1 N1 C4 -11.1(3) . . . . ?
C1 N1 C2 C3 -0.1(3) . . . . ?
C4 N1 C2 C3 -170.2(2) . . . . ?
N1 C2 C3 N2 -0.5(3) . . . . ?
N1 C1 N2 C3 -1.0(2) . . . . ?
Au1 C1 N2 C3 -179.88(16) . . . . ?
N1 C1 N2 C16 -175.6(2) . . . . ?
Au1 C1 N2 C16 5.5(3) . . . . ?
C2 C3 N2 C1 1.0(3) . . . . ?
C2 C3 N2 C16 175.8(2) . . . . ?
C1 N1 C4 C9 105.5(3) . . . . ?
C2 N1 C4 C9 -86.1(3) . . . . ?
C1 N1 C4 C5 -80.2(3) . . . . ?
C2 N1 C4 C5 88.2(3) . . . . ?
C9 C4 C5 C6 -0.3(4) . . . . ?
N1 C4 C5 C6 -174.3(2) . . . . ?
C9 C4 C5 C10 178.1(2) . . . . ?
N1 C4 C5 C10 4.2(4) . . . . ?
C4 C5 C6 C7 -0.5(4) . . . . ?
C10 C5 C6 C7 -179.0(3) . . . . ?
C5 C6 C7 C8 0.9(4) . . . . ?
C6 C7 C8 C9 -0.5(4) . . . . ?
C7 C8 C9 C4 -0.2(4) . . . . ?
C7 C8 C9 C13 179.4(2) . . . . ?
C5 C4 C9 C8 0.6(4) . . . . ?
N1 C4 C9 C8 174.5(2) . . . . ?
C5 C4 C9 C13 -179.0(2) . . . . ?
N1 C4 C9 C13 -5.1(3) . . . . ?
C6 C5 C10 C11 -55.3(3) . . . . ?
C4 C5 C10 C11 126.3(3) . . . . ?
C6 C5 C10 C12 69.2(3) . . . . ?
C4 C5 C10 C12 -109.2(3) . . . . ?
C8 C9 C13 C15 -24.1(3) . . . . ?
C4 C9 C13 C15 155.5(2) . . . . ?
C8 C9 C13 C14 99.8(3) . . . . ?
C4 C9 C13 C14 -80.6(3) . . . . ?
C1 N2 C16 C17 98.3(3) . . . . ?
C3 N2 C16 C17 -75.8(3) . . . . ?
C1 N2 C16 C21 -85.6(3) . . . . ?
C3 N2 C16 C21 100.3(3) . . . . ?
C21 C16 C17 C18 0.3(4) . . . . ?
N2 C16 C17 C18 176.2(2) . . . . ?
C21 C16 C17 C22 178.0(2) . . . . ?
N2 C16 C17 C22 -6.0(4) . . . . ?
C16 C17 C18 C19 0.1(4) . . . . ?
C22 C17 C18 C19 -177.7(3) . . . . ?
C17 C18 C19 C20 0.2(5) . . . . ?
C18 C19 C20 C21 -0.9(5) . . . . ?
C19 C20 C21 C16 1.2(4) . . . . ?
C19 C20 C21 C25 -177.4(3) . . . . ?
C17 C16 C21 C20 -0.9(4) . . . . ?
N2 C16 C21 C20 -176.8(2) . . . . ?
C17 C16 C21 C25 177.8(2) . . . . ?
N2 C16 C21 C25 1.9(4) . . . . ?
C18 C17 C22 C23 80.5(3) . . . . ?
C16 C17 C22 C23 -97.1(3) . . . . ?
C18 C17 C22 C24 -43.8(4) . . . . ?
C16 C17 C22 C24 138.5(3) . . . . ?
C20 C21 C25 C27 93.3(4) . . . . ?
C16 C21 C25 C27 -85.3(4) . . . . ?
C20 C21 C25 C26 -29.7(4) . . . . ?
C16 C21 C25 C26 151.7(3) . . . . ?
C29 N3 C30 C35 -129.8(3) . . . . ?
C29 N3 C30 C31 54.4(4) . . . . ?
C35 C30 C31 C32 1.8(4) . . . . ?
N3 C30 C31 C32 177.4(2) . . . . ?
C35 C30 C31 C36 -175.8(2) . . . . ?
N3 C30 C31 C36 -0.3(4) . . . . ?
C30 C31 C32 C33 -1.2(4) . . . . ?
C36 C31 C32 C33 176.5(3) . . . . ?
C31 C32 C33 C34 0.5(4) . . . . ?
C32 C33 C34 C35 -0.4(4) . . . . ?
C33 C34 C35 C30 1.0(4) . . . . ?
C33 C34 C35 C37 -179.9(3) . . . . ?
C31 C30 C35 C34 -1.7(4) . . . . ?
N3 C30 C35 C34 -177.5(2) . . . . ?
C31 C30 C35 C37 179.2(3) . . . . ?
N3 C30 C35 C37 3.4(4) . . . . ?
C29 C28 N4 B1 -58.1(3) . . . . ?
Au1 C28 N4 B1 120.6(2) . . . . ?
C29 C28 N4 C38 123.1(2) . . . . ?
Au1 C28 N4 C38 -58.1(2) . . . . ?
B1 N4 C38 C43 102.6(3) . . . . ?
C28 N4 C38 C43 -78.7(3) . . . . ?
B1 N4 C38 C39 -77.7(3) . . . . ?
C28 N4 C38 C39 101.1(2) . . . . ?
C43 C38 C39 C40 1.0(4) . . . . ?
N4 C38 C39 C40 -178.8(2) . . . . ?
C43 C38 C39 C44 -179.3(2) . . . . ?
N4 C38 C39 C44 1.0(4) . . . . ?
C38 C39 C40 C41 0.1(4) . . . . ?
C44 C39 C40 C41 -179.6(3) . . . . ?
C39 C40 C41 C42 -1.0(4) . . . . ?
C40 C41 C42 C43 0.7(4) . . . . ?
C39 C38 C43 C42 -1.2(4) . . . . ?
N4 C38 C43 C42 178.5(2) . . . . ?
C39 C38 C43 C45 176.2(2) . . . . ?
N4 C38 C43 C45 -4.1(4) . . . . ?
C41 C42 C43 C38 0.4(4) . . . . ?
C41 C42 C43 C45 -177.1(2) . . . . ?
C38 N4 B1 C53 -171.2(2) . . . . ?
C28 N4 B1 C53 10.2(3) . . . . ?
C38 N4 B1 C46 3.3(3) . . . . ?
C28 N4 B1 C46 -175.3(2) . . . . ?
N4 B1 C46 C47 124.7(3) . . . . ?
C53 B1 C46 C47 -60.8(3) . . . . ?
N4 B1 C46 C51 -52.8(3) . . . . ?
C53 B1 C46 C51 121.6(3) . . . . ?
C51 C46 C47 C48 3.3(4) . . . . ?
B1 C46 C47 C48 -174.4(2) . . . . ?
C51 C46 C47 C52 -178.3(2) . . . . ?
B1 C46 C47 C52 4.0(4) . . . . ?
C46 C47 C48 C49 -2.0(4) . . . . ?
C52 C47 C48 C49 179.6(2) . . . . ?
C47 C48 C49 C50 -1.1(4) . . . . ?
C48 C49 C50 C51 2.7(4) . . . . ?
C49 C50 C51 C46 -1.3(4) . . . . ?
C47 C46 C51 C50 -1.7(4) . . . . ?
B1 C46 C51 C50 176.0(2) . . . . ?
N4 B1 C53 C58 104.4(3) . . . . ?
C46 B1 C53 C58 -70.0(3) . . . . ?
N4 B1 C53 C54 -76.2(3) . . . . ?
C46 B1 C53 C54 109.4(3) . . . . ?
C58 C53 C54 C55 2.2(4) . . . . ?
B1 C53 C54 C55 -177.2(2) . . . . ?
C58 C53 C54 C59 -176.1(2) . . . . ?
B1 C53 C54 C59 4.5(4) . . . . ?
C53 C54 C55 C56 -1.1(4) . . . . ?
C59 C54 C55 C56 177.2(3) . . . . ?
C54 C55 C56 C57 -1.0(5) . . . . ?
C55 C56 C57 C58 2.0(4) . . . . ?
C56 C57 C58 C53 -0.9(4) . . . . ?
C54 C53 C58 C57 -1.2(4) . . . . ?
B1 C53 C58 C57 178.3(2) . . . . ?

_refine_diff_density_max         0.926
_refine_diff_density_min         -0.819
_refine_diff_density_rms         0.106

_shelx_res_file                  
;
TITL 0722_a.res in P-1
    0722.res
    created by SHELXL-2018/1 at 14:30:30 on 22-Jul-2019
REM  Yadorkari-X generated
CELL 0.71073 11.5634 12.8016 18.2287 86.2660 72.3240 83.5210
ZERR 2.0 0.0003 0.0004 0.0005 0.0020 0.0020 0.0020
LATT 1
REM  SPGR P-1 triclinic
SFAC C H Au B N
UNIT 118 136 2 2 8
SIZE 0.13 0.04 0.01
TEMP -180.0
L.S. 10
FMAP 2
PLAN -20
ACTA
CONF
HTAB
LIST 4
WPDB -1
BOND $H

WGHT    0.024700
FVAR       0.42553
AU1   3    0.311006    0.350472    0.722830    11.00000    0.01389    0.01219 =
         0.01587    0.00039   -0.00566   -0.00055
C1    1    0.263827    0.201336    0.739787    11.00000    0.01339    0.01661 =
         0.01144   -0.00130   -0.00563    0.00318
N1    5    0.164704    0.162697    0.729757    11.00000    0.01474    0.01438 =
         0.01658    0.00084   -0.00550   -0.00298
C2    1    0.165530    0.055442    0.747052    11.00000    0.02335    0.01561 =
         0.01983    0.00135   -0.00653   -0.00503
AFIX  43
H2    2    0.106201    0.011284    0.744519    11.00000   -1.20000
AFIX   0
C3    1    0.266631    0.026188    0.768089    11.00000    0.02373    0.01452 =
         0.02424    0.00299   -0.00993   -0.00308
AFIX  43
H3    2    0.292239   -0.042564    0.783653    11.00000   -1.20000
AFIX   0
N2    5    0.326081    0.115482    0.762688    11.00000    0.01677    0.01184 =
         0.01751    0.00194   -0.00669   -0.00082
C4    1    0.059115    0.222923    0.716692    11.00000    0.01437    0.01308 =
         0.02400    0.00108   -0.00847   -0.00339
C5    1   -0.030502    0.265419    0.781083    11.00000    0.01793    0.01951 =
         0.02140    0.00215   -0.00537   -0.00633
C6    1   -0.137474    0.315313    0.769270    11.00000    0.01495    0.02647 =
         0.02870   -0.00074   -0.00249   -0.00030
AFIX  43
H6    2   -0.200464    0.344554    0.811679    11.00000   -1.20000
AFIX   0
C7    1   -0.153156    0.322825    0.696700    11.00000    0.01573    0.02324 =
         0.03574    0.00234   -0.01142   -0.00079
AFIX  43
H7    2   -0.226043    0.357934    0.689583    11.00000   -1.20000
AFIX   0
C8    1   -0.062584    0.279157    0.634206    11.00000    0.02053    0.02235 =
         0.02450    0.00304   -0.01072   -0.00228
AFIX  43
H8    2   -0.074797    0.284340    0.584808    11.00000   -1.20000
AFIX   0
C9    1    0.045708    0.227960    0.642650    11.00000    0.01661    0.01709 =
         0.02017    0.00293   -0.00603   -0.00496
C10   1   -0.015337    0.256086    0.861180    11.00000    0.01830    0.03582 =
         0.01896   -0.00323   -0.00255   -0.00006
AFIX  13
H10   2    0.070246    0.225842    0.856039    11.00000   -1.20000
AFIX   0
C11   1   -0.034101    0.362812    0.898006    11.00000    0.04145    0.04083 =
         0.02208   -0.00500   -0.00680   -0.00788
AFIX 137
H11   2    0.024704    0.408755    0.865434    11.00000   -1.50000
H11A  2   -0.021893    0.353390    0.949018    11.00000   -1.50000
H11B  2   -0.117162    0.394835    0.903217    11.00000   -1.50000
AFIX   0
C12   1   -0.101180    0.179869    0.912915    11.00000    0.05048    0.04303 =
         0.02622    0.00552   -0.00824   -0.01444
AFIX 137
H12   2   -0.186008    0.207624    0.919118    11.00000   -1.50000
H12A  2   -0.087207    0.172215    0.963480    11.00000   -1.50000
H12B  2   -0.085125    0.111116    0.889172    11.00000   -1.50000
AFIX   0
C13   1    0.145428    0.178705    0.574771    11.00000    0.02172    0.01999 =
         0.02062    0.00000   -0.00910    0.00025
AFIX  13
H13   2    0.181719    0.112102    0.594283    11.00000   -1.20000
AFIX   0
C14   1    0.247600    0.250816    0.542559    11.00000    0.02462    0.03339 =
         0.01977   -0.00180   -0.00146   -0.00393
AFIX 137
H14   2    0.215294    0.315939    0.521293    11.00000   -1.50000
H14A  2    0.313270    0.215109    0.501824    11.00000   -1.50000
H14B  2    0.279593    0.267527    0.583953    11.00000   -1.50000
AFIX   0
C15   1    0.096827    0.150351    0.510050    11.00000    0.03540    0.03151 =
         0.02491   -0.00307   -0.01338   -0.00124
AFIX 137
H15   2    0.029361    0.106522    0.531293    11.00000   -1.50000
H15A  2    0.162286    0.111505    0.471027    11.00000   -1.50000
H15B  2    0.067723    0.214877    0.486402    11.00000   -1.50000
AFIX   0
C16   1    0.434446    0.114995    0.785824    11.00000    0.01638    0.01332 =
         0.02239    0.00039   -0.00943    0.00063
C17   1    0.421354    0.113622    0.865009    11.00000    0.02391    0.01555 =
         0.02316    0.00156   -0.01023   -0.00006
C18   1    0.526633    0.106761    0.887125    11.00000    0.03696    0.02924 =
         0.02704    0.00621   -0.01948   -0.00342
AFIX  43
H18   2    0.520833    0.105578    0.940282    11.00000   -1.20000
AFIX   0
C19   1    0.639949    0.101628    0.832498    11.00000    0.02699    0.03721 =
         0.04200    0.00336   -0.02289   -0.00029
AFIX  43
H19   2    0.711289    0.096693    0.848548    11.00000   -1.20000
AFIX   0
C20   1    0.650766    0.103575    0.755083    11.00000    0.01597    0.03063 =
         0.03944    0.00175   -0.00924    0.00118
AFIX  43
H20   2    0.729548    0.100959    0.718523    11.00000   -1.20000
AFIX   0
C21   1    0.549132    0.109266    0.729591    11.00000    0.02036    0.01618 =
         0.02125    0.00226   -0.00508    0.00164
C22   1    0.294949    0.123553    0.924572    11.00000    0.02852    0.02674 =
         0.01900    0.00136   -0.00770   -0.00236
AFIX  13
H22   2    0.234994    0.104445    0.899284    11.00000   -1.20000
AFIX   0
C23   1    0.259350    0.237174    0.948984    11.00000    0.03558    0.03260 =
         0.03208   -0.00382   -0.00267    0.00080
AFIX 137
H23   2    0.314717    0.257058    0.975946    11.00000   -1.50000
H23A  2    0.175503    0.244146    0.983434    11.00000   -1.50000
H23B  2    0.264932    0.283405    0.903276    11.00000   -1.50000
AFIX   0
C24   1    0.288163    0.048639    0.994157    11.00000    0.05123    0.04230 =
         0.03558    0.01730    0.00156    0.00228
AFIX 137
H24   2    0.315657   -0.023220    0.976591    11.00000   -1.50000
H24A  2    0.203794    0.051432    1.027764    11.00000   -1.50000
H24B  2    0.340683    0.069639    1.022762    11.00000   -1.50000
AFIX   0
C25   1    0.559285    0.106986    0.644704    11.00000    0.02137    0.03418 =
         0.02471   -0.00124   -0.00377    0.00110
AFIX  13
H25   2    0.486302    0.150041    0.636448    11.00000   -1.20000
AFIX   0
C26   1    0.672836    0.153706    0.592472    11.00000    0.05236    0.06644 =
         0.03799    0.01873   -0.00673   -0.01704
AFIX 137
H26   2    0.676091    0.224118    0.609423    11.00000   -1.50000
H26A  2    0.669510    0.158480    0.539262    11.00000   -1.50000
H26B  2    0.745775    0.108501    0.595211    11.00000   -1.50000
AFIX   0
C27   1    0.558552   -0.004410    0.620414    11.00000    0.10926    0.04912 =
         0.02821   -0.01302    0.00617   -0.01840
AFIX 137
H27   2    0.630736   -0.047846    0.626394    11.00000   -1.50000
H27A  2    0.559649   -0.002855    0.566387    11.00000   -1.50000
H27B  2    0.484799   -0.034247    0.652823    11.00000   -1.50000
AFIX   0
C28   1    0.364192    0.499510    0.704004    11.00000    0.01546    0.01311 =
         0.01217   -0.00085   -0.00646    0.00142
C29   1    0.471650    0.514616    0.709067    11.00000    0.02176    0.01172 =
         0.01196    0.00075   -0.00258    0.00136
N3    5    0.578570    0.520364    0.706373    11.00000    0.01590    0.01717 =
         0.01871    0.00025   -0.00616   -0.00092
C30   1    0.618578    0.545846    0.769265    11.00000    0.01687    0.02238 =
         0.01776   -0.00349   -0.00551    0.00221
C31   1    0.586769    0.489483    0.840212    11.00000    0.01837    0.02761 =
         0.02189   -0.00234   -0.00580    0.00507
C32   1    0.634329    0.517304    0.896980    11.00000    0.02756    0.04213 =
         0.02155   -0.00517   -0.00976    0.01156
AFIX  43
H32   2    0.613010    0.481428    0.945791    11.00000   -1.20000
AFIX   0
C33   1    0.711925    0.595933    0.884153    11.00000    0.02995    0.04652 =
         0.03317   -0.01816   -0.01867    0.00999
AFIX  43
H33   2    0.743747    0.613104    0.923672    11.00000   -1.20000
AFIX   0
C34   1    0.742698    0.649050    0.813904    11.00000    0.02213    0.03563 =
         0.04175   -0.01555   -0.01278   -0.00067
AFIX  43
H34   2    0.795547    0.703213    0.805449    11.00000   -1.20000
AFIX   0
C35   1    0.697826    0.624853    0.755107    11.00000    0.01707    0.02508 =
         0.02827   -0.00635   -0.00674    0.00073
C36   1    0.508414    0.399606    0.854146    11.00000    0.02953    0.03525 =
         0.03138    0.01339   -0.01026   -0.00307
AFIX 137
H36   2    0.508739    0.362901    0.902980    11.00000   -1.50000
H36A  2    0.540770    0.350527    0.811993    11.00000   -1.50000
H36B  2    0.424729    0.426888    0.856533    11.00000   -1.50000
AFIX   0
C37   1    0.731799    0.683016    0.678516    11.00000    0.03356    0.03336 =
         0.03442    0.00112   -0.00703   -0.01408
AFIX 137
H37   2    0.794343    0.729537    0.676879    11.00000   -1.50000
H37A  2    0.659491    0.725001    0.671383    11.00000   -1.50000
H37B  2    0.763732    0.632463    0.637306    11.00000   -1.50000
AFIX   0
N4    5    0.286051    0.590416    0.686609    11.00000    0.01575    0.01230 =
         0.01440    0.00138   -0.00603   -0.00159
C38   1    0.251061    0.575947    0.618271    11.00000    0.02062    0.01079 =
         0.01770   -0.00140   -0.00921    0.00332
C39   1    0.134994    0.546447    0.626059    11.00000    0.02353    0.01371 =
         0.02949    0.00116   -0.01450    0.00075
C40   1    0.105489    0.531195    0.558592    11.00000    0.03031    0.02041 =
         0.03825   -0.00138   -0.02377   -0.00099
AFIX  43
H40   2    0.027219    0.511287    0.562156    11.00000   -1.20000
AFIX   0
C41   1    0.188750    0.544771    0.487270    11.00000    0.05029    0.01978 =
         0.03137   -0.00475   -0.02806    0.00635
AFIX  43
H41   2    0.167873    0.533117    0.442125    11.00000   -1.20000
AFIX   0
C42   1    0.301990    0.575090    0.480841    11.00000    0.04010    0.02011 =
         0.01966   -0.00238   -0.01402    0.00744
AFIX  43
H42   2    0.358084    0.584847    0.431191    11.00000   -1.20000
AFIX   0
C43   1    0.335821    0.591802    0.546526    11.00000    0.02396    0.01549 =
         0.01946   -0.00115   -0.00778    0.00537
C44   1    0.044619    0.530895    0.703471    11.00000    0.02168    0.02592 =
         0.03678    0.00274   -0.01105   -0.00732
AFIX 137
H44   2    0.083611    0.485173    0.736210    11.00000   -1.50000
H44A  2   -0.024536    0.498177    0.697551    11.00000   -1.50000
H44B  2    0.015576    0.599146    0.727364    11.00000   -1.50000
AFIX   0
C45   1    0.457369    0.629821    0.538021    11.00000    0.02131    0.03318 =
         0.01912    0.00157   -0.00044    0.00141
AFIX 137
H45   2    0.445226    0.698569    0.561393    11.00000   -1.50000
H45A  2    0.502668    0.636293    0.483220    11.00000   -1.50000
H45B  2    0.503649    0.579448    0.563892    11.00000   -1.50000
AFIX   0
B1    4    0.247316    0.680065    0.731489    11.00000    0.01372    0.01731 =
         0.01475    0.00165   -0.00264   -0.00092
C46   1    0.154084    0.769511    0.709861    11.00000    0.01728    0.01018 =
         0.02414   -0.00031   -0.01000   -0.00227
C47   1    0.042088    0.805481    0.762693    11.00000    0.02146    0.01850 =
         0.02992   -0.00338   -0.00812   -0.00440
C48   1   -0.040273    0.877983    0.737420    11.00000    0.02195    0.02154 =
         0.03122   -0.00566   -0.00916   -0.00267
AFIX  43
H48   2   -0.116883    0.900513    0.772729    11.00000   -1.20000
AFIX   0
C49   1   -0.011538    0.916489    0.662678    11.00000    0.02393    0.02392 =
         0.03460   -0.00475   -0.01524    0.00052
AFIX  43
H49   2   -0.068927    0.964261    0.646657    11.00000   -1.20000
AFIX   0
C50   1    0.099476    0.886551    0.610842    11.00000    0.03294    0.02172 =
         0.02541   -0.00021   -0.01435    0.00074
AFIX  43
H50   2    0.120627    0.915554    0.559740    11.00000   -1.20000
AFIX   0
C51   1    0.180085    0.813474    0.634183    11.00000    0.02684    0.01704 =
         0.02778   -0.00307   -0.01197    0.00120
AFIX  43
H51   2    0.256039    0.792009    0.597786    11.00000   -1.20000
AFIX   0
C52   1    0.006202    0.766852    0.844754    11.00000    0.02194    0.03582 =
         0.02844   -0.00222   -0.00370    0.00100
AFIX 137
H52   2   -0.070834    0.805521    0.873155    11.00000   -1.50000
H52A  2    0.069897    0.778045    0.867857    11.00000   -1.50000
H52B  2   -0.004022    0.691626    0.847135    11.00000   -1.50000
AFIX   0
C53   1    0.305318    0.696130    0.797905    11.00000    0.02145    0.01590 =
         0.01897   -0.00518   -0.00637    0.00629
C54   1    0.278844    0.643757    0.870586    11.00000    0.03495    0.02396 =
         0.01923   -0.00441   -0.00868    0.01221
C55   1    0.334731    0.670957    0.923598    11.00000    0.05369    0.03955 =
         0.02186   -0.01127   -0.01844    0.02368
AFIX  43
H55   2    0.315861    0.636631    0.973002    11.00000   -1.20000
AFIX   0
C56   1    0.416600    0.746163    0.906594    11.00000    0.04893    0.04456 =
         0.04234   -0.02481   -0.03596    0.02329
AFIX  43
H56   2    0.452271    0.763857    0.944137    11.00000   -1.20000
AFIX   0
C57   1    0.445898    0.794984    0.835188    11.00000    0.03290    0.02853 =
         0.05448   -0.01889   -0.02336    0.00821
AFIX  43
H57   2    0.504024    0.845219    0.822243    11.00000   -1.20000
AFIX   0
C58   1    0.390234    0.770643    0.781965    11.00000    0.02599    0.01858 =
         0.02872   -0.00713   -0.01130    0.00589
AFIX  43
H58   2    0.410379    0.805764    0.732851    11.00000   -1.20000
AFIX   0
C59   1    0.195117    0.557805    0.891277    11.00000    0.04624    0.03213 =
         0.02285    0.00496   -0.00203    0.00460
AFIX 137
H59   2    0.211235    0.514048    0.933918    11.00000   -1.50000
H59A  2    0.209246    0.514316    0.846505    11.00000   -1.50000
H59B  2    0.110227    0.588958    0.906913    11.00000   -1.50000

AFIX   0
HKLF 4 1 1 0 0 0 1 0 0 0 1


REM  0722_a.res in P-1
REM R1 =  0.0287 for   11224 Fo > 4sig(Fo)  and  0.0382 for all   12948 data
REM    600 parameters refined using      0 restraints

END

WGHT      0.0247      0.0000

REM No hydrogen bonds found for HTAB generation

REM Highest difference peak  0.926,  deepest hole -0.819,  1-sigma level  0.106
Q1    1   0.2806  0.2595  0.7268  11.00000  0.05    0.93
Q2    1   0.9354  0.0480  0.1667  11.00000  0.05    0.92
Q3    1   0.3623  0.3007  0.7239  11.00000  0.05    0.90
Q4    1   0.6039  0.2042  0.6132  11.00000  0.05    0.88
Q5    1   0.2567  0.3355  0.7611  11.00000  0.05    0.72
Q6    1   0.3318  0.4514  0.7190  11.00000  0.05    0.71
Q7    1   0.3394  0.4058  0.7316  11.00000  0.05    0.68
Q8    1   0.2559  0.4090  0.7213  11.00000  0.05    0.65
Q9    1   0.0438  0.7969  0.8076  11.00000  0.05    0.63
Q10   1   0.3183  0.3340  0.7705  11.00000  0.05    0.63
Q11   1   0.3443  0.2826  0.6777  11.00000  0.05    0.59
Q12   1  -0.0516  0.8589  0.8100  11.00000  0.05    0.57
Q13   1   0.4545  0.7993  0.6994  11.00000  0.05    0.57
Q14   1   0.6394  0.0109  0.6196  11.00000  0.05    0.55
Q15   1   0.2201  0.2653  0.7891  11.00000  0.05    0.54
Q16   1   0.3566  0.1357  0.8919  11.00000  0.05    0.52
Q17   1   0.1984  0.7375  0.7239  11.00000  0.05    0.52
Q18   1   0.3192  0.2679  0.7758  11.00000  0.05    0.52
Q19   1   0.3416  0.3729  0.6765  11.00000  0.05    0.50
Q20   1   0.4016  0.3624  0.6763  11.00000  0.05    0.49
;
_shelx_res_checksum              68575
####################################################################### 
# 
# This file contains crystal structure data downloaded from the 
# Cambridge Structural Database (CSD) hosted by the Cambridge 
# Crystallographic Data Centre (CCDC).
# 
# Full information about CCDC data access policies and citation 
# guidelines are available at http://www.ccdc.cam.ac.uk/access/V1 
# 
# Audit and citation data items may have been added by the CCDC. 
# Please retain this information to preserve the provenance of 
# this file and to allow appropriate attribution of the data. 
# 
#######################################################################

data_9
_database_code_depnum_ccdc_archive 'CCDC 2020141'
loop_
_audit_author_name
_audit_author_address
'Makoto Yamashita'
;Nagoya University
Japan
;
_audit_update_record             
;
2020-07-30 deposited with the CCDC.	2020-11-25 downloaded from the CCDC.
;

_audit_creation_method           SHELXL-2018/1
_shelx_SHELXL_version_number     2018/1
_chemical_name_systematic        ?
_chemical_name_common            ?
_chemical_melting_point          ?
_chemical_formula_moiety         'C96 H08 Au2 B2 Cl2 F2 N4 O2, C6 H14'
_chemical_formula_sum            'C102 H122 Au2 B2 Cl2 F2 N4 O2'
_chemical_formula_weight         1960.48

loop_
_atom_type_symbol
_atom_type_description
_atom_type_scat_dispersion_real
_atom_type_scat_dispersion_imag
_atom_type_scat_source
C C 0.0033 0.0016 'International Tables Vol C Tables 4.2.6.8 and 6.1.1.4'
H H 0.0000 0.0000 'International Tables Vol C Tables 4.2.6.8 and 6.1.1.4'
Au Au -2.0133 8.8022 'International Tables Vol C Tables 4.2.6.8 and 6.1.1.4'
B B 0.0013 0.0007 'International Tables Vol C Tables 4.2.6.8 and 6.1.1.4'
Cl Cl 0.1484 0.1585 'International Tables Vol C Tables 4.2.6.8 and 6.1.1.4'
F F 0.0171 0.0103 'International Tables Vol C Tables 4.2.6.8 and 6.1.1.4'
N N 0.0061 0.0033 'International Tables Vol C Tables 4.2.6.8 and 6.1.1.4'
O O 0.0106 0.0060 'International Tables Vol C Tables 4.2.6.8 and 6.1.1.4'

_space_group_crystal_system      monoclinic
_space_group_IT_number           14
_space_group_name_H-M_alt        'P 21/n'
_space_group_name_Hall           '-P 2yn'

_shelx_space_group_comment       
;
The symmetry employed for this shelxl refinement is uniquely defined
by the following loop, which should always be used as a source of
symmetry information in preference to the above space-group names.
They are only intended as comments.
;

loop_
_space_group_symop_operation_xyz
'x, y, z'
'-x+1/2, y+1/2, -z+1/2'
'-x, -y, -z'
'x-1/2, -y-1/2, z-1/2'

_cell_length_a                   10.7485(2)
_cell_length_b                   22.6769(4)
_cell_length_c                   19.5737(4)
_cell_angle_alpha                90
_cell_angle_beta                 104.3866(19)
_cell_angle_gamma                90
_cell_volume                     4621.33(16)
_cell_formula_units_Z            2
_cell_measurement_temperature    93(2)
_cell_measurement_reflns_used    23036
_cell_measurement_theta_min      2.0110
_cell_measurement_theta_max      31.7230

_exptl_crystal_description       plate
_exptl_crystal_colour            colorless
_exptl_crystal_density_meas      ?
_exptl_crystal_density_method    ?
_exptl_crystal_density_diffrn    1.409
_exptl_crystal_F_000             1996
_exptl_transmission_factor_min   ?
_exptl_transmission_factor_max   ?
_exptl_crystal_size_max          0.110
_exptl_crystal_size_mid          0.100
_exptl_crystal_size_min          0.070
_exptl_absorpt_coefficient_mu    3.283
_shelx_estimated_absorpt_T_min   0.714
_shelx_estimated_absorpt_T_max   0.803
_exptl_absorpt_correction_T_min  0.33578
_exptl_absorpt_correction_T_max  1.00000
_exptl_absorpt_correction_type   multi-scan
_exptl_absorpt_process_details   
;
CrysAlisPro 1.171.39.46 (Rigaku Oxford Diffraction, 2018)
Empirical absorption correction using spherical harmonics,
 implemented in SCALE3 ABSPACK scaling algorithm.
;
_oxdiff_exptl_absorpt_empirical_full_min 0.593
_oxdiff_exptl_absorpt_empirical_full_max 1.848
_oxdiff_exptl_absorpt_empirical_details 
;
Empirical correction (ABSPACK) includes:
- Absorption correction using spherical harmonics
- Frame scaling
- B-factor correction
;
_exptl_absorpt_special_details   ?
_diffrn_ambient_temperature      93(2)
_diffrn_radiation_wavelength     0.71073
_diffrn_radiation_type           MoK\a
_diffrn_source                   'micro-focus sealed X-ray tube'
_diffrn_source_type              'Mova (Mo) X-ray Source'
_diffrn_radiation_probe          x-ray
_diffrn_radiation_monochromator  mirror
_diffrn_measurement_device       'four-circle diffractometer'
_diffrn_measurement_device_type  'XtaLAB Synergy R, HyPix'
_diffrn_detector                 'CCD plate'
_diffrn_detector_type            HyPix
_diffrn_reflns_number            43766
_diffrn_reflns_av_unetI/netI     0.0358
_diffrn_reflns_av_R_equivalents  0.0380
_diffrn_reflns_limit_h_min       -13
_diffrn_reflns_limit_h_max       13
_diffrn_reflns_limit_k_min       -24
_diffrn_reflns_limit_k_max       29
_diffrn_reflns_limit_l_min       -25
_diffrn_reflns_limit_l_max       24
_diffrn_reflns_theta_min         2.093
_diffrn_reflns_theta_max         27.499
_diffrn_reflns_theta_full        25.242
_diffrn_measured_fraction_theta_max 1.000
_diffrn_measured_fraction_theta_full 1.000
_diffrn_reflns_Laue_measured_fraction_max 1.000
_diffrn_reflns_Laue_measured_fraction_full 1.000
_diffrn_reflns_point_group_measured_fraction_max 1.000
_diffrn_reflns_point_group_measured_fraction_full 1.000
_reflns_number_total             10604
_reflns_number_gt                9235
_reflns_threshold_expression     'I > 2\s(I)'
_reflns_Friedel_coverage         0.000
_reflns_Friedel_fraction_max     .
_reflns_Friedel_fraction_full    .

_reflns_special_details          
;
 Reflections were merged by SHELXL according to the crystal
 class for the calculation of statistics and refinement.
 
 _reflns_Friedel_fraction is defined as the number of unique
 Friedel pairs measured divided by the number that would be
 possible theoretically, ignoring centric projections and
 systematic absences.
;

_computing_data_collection       
;
CrysAlisPro 1.171.39.46 (Rigaku Oxford Diffraction, 2018)
;
_computing_cell_refinement       
;
CrysAlisPro 1.171.39.46 (Rigaku Oxford Diffraction, 2018)
;
_computing_data_reduction        
;
CrysAlisPro 1.171.39.46 (Rigaku Oxford Diffraction, 2018)
;
_computing_structure_solution    'SHELXT 2018/1 (Sheldrick, 2018)'
_computing_structure_refinement  'SHELXL-2018/1 (Sheldrick, 2018)'
_computing_molecular_graphics    'Yadokari-XG 2009(Wakita Nemoto et al.)'
_computing_publication_material  'Yadokari-XG 2009(Wakita,Nemoto et al.)'
_refine_special_details          ?
_refine_ls_structure_factor_coef Fsqd
_refine_ls_matrix_type           full
_refine_ls_weighting_scheme      calc
_refine_ls_weighting_details     
'w=1/[\s^2^(Fo^2^)+(0.0241P)^2^+2.7396P] where P=(Fo^2^+2Fc^2^)/3'
_atom_sites_solution_primary     ?
_atom_sites_solution_secondary   ?
_atom_sites_solution_hydrogens   geom
_refine_ls_hydrogen_treatment    constr
_refine_ls_extinction_method     none
_refine_ls_extinction_coef       .
_refine_ls_number_reflns         10604
_refine_ls_number_parameters     560
_refine_ls_number_restraints     114
_refine_ls_R_factor_all          0.0345
_refine_ls_R_factor_gt           0.0267
_refine_ls_wR_factor_ref         0.0577
_refine_ls_wR_factor_gt          0.0557
_refine_ls_goodness_of_fit_ref   1.051
_refine_ls_restrained_S_all      1.064
_refine_ls_shift/su_max          0.004
_refine_ls_shift/su_mean         0.000

loop_
_atom_site_label
_atom_site_type_symbol
_atom_site_fract_x
_atom_site_fract_y
_atom_site_fract_z
_atom_site_U_iso_or_equiv
_atom_site_adp_type
_atom_site_occupancy
_atom_site_site_symmetry_order
_atom_site_calc_flag
_atom_site_refinement_flags_posn
_atom_site_refinement_flags_adp
_atom_site_refinement_flags_occupancy
_atom_site_disorder_assembly
_atom_site_disorder_group
Au1 Au 0.20150(2) 0.35446(2) 0.48962(2) 0.01556(4) Uani 1 1 d . . . . .
C1 C 0.1463(2) 0.43223(10) 0.43977(13) 0.0170(5) Uani 1 1 d . . . . .
O1 O 0.11481(16) 0.44169(7) 0.37379(9) 0.0189(4) Uani 1 1 d . . . . .
B1 B 0.1112(3) 0.40118(12) 0.30939(16) 0.0193(6) Uani 1 1 d . . . . .
Cl1 Cl 0.06878(6) 0.32298(3) 0.33061(4) 0.02571(14) Uani 1 1 d . . . . .
C2 C 0.1489(2) 0.48693(10) 0.48193(14) 0.0176(5) Uani 1 1 d . . . . .
C3 C 0.1223(2) 0.54235(11) 0.44919(15) 0.0211(5) Uani 1 1 d . . . . .
H1 H 0.098434 0.544808 0.399172 0.025 Uiso 1 1 calc R U . . .
C4 C 0.1304(2) 0.59329(11) 0.48897(15) 0.0242(6) Uani 1 1 d . . . . .
H2 H 0.112503 0.630728 0.466931 0.029 Uiso 1 1 calc R U . . .
C5 C 0.1650(2) 0.58829(11) 0.56146(15) 0.0230(6) Uani 1 1 d . . . . .
C6 C 0.1890(2) 0.53511(11) 0.59630(15) 0.0229(5) Uani 1 1 d . . . . .
H3 H 0.209786 0.533134 0.646343 0.028 Uiso 1 1 calc R U . . .
C7 C 0.1817(2) 0.48445(11) 0.55550(14) 0.0197(5) Uani 1 1 d . . . . .
H4 H 0.199449 0.447279 0.578211 0.024 Uiso 1 1 calc R U . . .
F1 F 0.17779(16) 0.63818(7) 0.60038(10) 0.0336(4) Uani 1 1 d . . . . .
C8 C -0.0040(2) 0.43057(11) 0.24896(14) 0.0206(5) Uani 1 1 d . . . . .
C9 C 0.0121(3) 0.48482(12) 0.21575(15) 0.0265(6) Uani 1 1 d . . . . .
C10 C -0.0910(3) 0.50843(13) 0.16492(16) 0.0328(7) Uani 1 1 d . . . . .
H5 H -0.079000 0.544222 0.142160 0.039 Uiso 1 1 calc R U . . .
C11 C -0.2103(3) 0.48120(14) 0.14672(16) 0.0353(7) Uani 1 1 d . . . . .
H6 H -0.278511 0.497848 0.111599 0.042 Uiso 1 1 calc R U . . .
C12 C -0.2284(3) 0.42970(13) 0.18025(16) 0.0314(7) Uani 1 1 d . . . . .
H7 H -0.310168 0.411111 0.169311 0.038 Uiso 1 1 calc R U . . .
C13 C -0.1266(2) 0.40497(12) 0.23020(15) 0.0245(6) Uani 1 1 d . . . . .
H8 H -0.140689 0.369270 0.252537 0.029 Uiso 1 1 calc R U . . .
C14 C 0.1373(3) 0.51818(12) 0.23351(18) 0.0351(7) Uani 1 1 d . . . . .
H9 H 0.201440 0.496526 0.215572 0.053 Uiso 1 1 calc R U . . .
H10 H 0.167356 0.522372 0.284809 0.053 Uiso 1 1 calc R U . . .
H11 H 0.124449 0.557337 0.211702 0.053 Uiso 1 1 calc R U . . .
C15 C 0.2555(2) 0.39885(10) 0.29756(15) 0.0215(5) Uani 1 1 d . . . . .
C16 C 0.2835(3) 0.37250(12) 0.23796(16) 0.0273(6) Uani 1 1 d . . . . .
C17 C 0.4104(3) 0.37005(13) 0.23194(19) 0.0352(7) Uani 1 1 d . . . . .
H12 H 0.427874 0.352509 0.191239 0.042 Uiso 1 1 calc R U . . .
C18 C 0.5112(3) 0.39256(13) 0.28378(18) 0.0339(7) Uani 1 1 d . . . . .
H13 H 0.596804 0.390296 0.278886 0.041 Uiso 1 1 calc R U . . .
C19 C 0.4856(3) 0.41817(12) 0.34233(17) 0.0309(7) Uani 1 1 d . . . . .
H14 H 0.553815 0.433686 0.378412 0.037 Uiso 1 1 calc R U . . .
C20 C 0.3600(3) 0.42143(11) 0.34886(16) 0.0256(6) Uani 1 1 d . . . . .
H15 H 0.344262 0.439636 0.389604 0.031 Uiso 1 1 calc R U . . .
C21 C 0.1799(3) 0.34556(15) 0.18009(19) 0.0401(8) Uani 1 1 d . . . . .
H16 H 0.216420 0.333844 0.140947 0.060 Uiso 1 1 calc R U . . .
H17 H 0.111455 0.374505 0.163344 0.060 Uiso 1 1 calc R U . . .
H18 H 0.144586 0.310804 0.198318 0.060 Uiso 1 1 calc R U . . .
C22 C 0.2748(2) 0.28368(10) 0.55033(13) 0.0162(5) Uani 1 1 d . . . . .
N1 N 0.33925(18) 0.28759(8) 0.61908(11) 0.0168(4) Uani 1 1 d . . . . .
C23 C 0.3846(2) 0.23314(11) 0.64639(14) 0.0214(5) Uani 1 1 d . . . . .
H19 H 0.431568 0.224810 0.693286 0.026 Uiso 1 1 calc R U . . .
C24 C 0.3486(2) 0.19429(11) 0.59282(14) 0.0220(5) Uani 1 1 d . . . . .
H20 H 0.365858 0.153157 0.594627 0.026 Uiso 1 1 calc R U . . .
N2 N 0.28136(19) 0.22605(9) 0.53447(12) 0.0177(4) Uani 1 1 d . . . . .
C25 C 0.3563(2) 0.34204(10) 0.65864(13) 0.0190(5) Uani 1 1 d . . . . .
C26 C 0.4517(2) 0.38140(11) 0.64913(14) 0.0203(5) Uani 1 1 d . . . . .
C27 C 0.4664(3) 0.43336(11) 0.68847(15) 0.0258(6) Uani 1 1 d . . . . .
H21 H 0.530923 0.460805 0.684328 0.031 Uiso 1 1 calc R U . . .
C28 C 0.3889(3) 0.44557(12) 0.73326(15) 0.0295(6) Uani 1 1 d . . . . .
H22 H 0.400586 0.481330 0.759359 0.035 Uiso 1 1 calc R U . . .
C29 C 0.2943(3) 0.40635(12) 0.74070(15) 0.0273(6) Uani 1 1 d . . . . .
H23 H 0.241634 0.415581 0.771661 0.033 Uiso 1 1 calc R U . . .
C30 C 0.2756(2) 0.35326(11) 0.70305(14) 0.0217(5) Uani 1 1 d . . . . .
C31 C 0.5367(3) 0.36818(12) 0.59964(16) 0.0259(6) Uani 1 1 d . . . . .
H24 H 0.495330 0.335591 0.567543 0.031 Uiso 1 1 calc R U . . .
C32 C 0.6691(3) 0.34644(14) 0.64084(19) 0.0378(7) Uani 1 1 d . . . . .
H25 H 0.710883 0.377056 0.674009 0.057 Uiso 1 1 calc R U . . .
H26 H 0.722013 0.337731 0.607897 0.057 Uiso 1 1 calc R U . . .
H27 H 0.659092 0.310612 0.666968 0.057 Uiso 1 1 calc R U . . .
C33 C 0.5488(3) 0.42133(15) 0.55372(19) 0.0395(8) Uani 1 1 d . . . . .
H28 H 0.462945 0.435910 0.530317 0.059 Uiso 1 1 calc R U . . .
H29 H 0.593826 0.409566 0.518065 0.059 Uiso 1 1 calc R U . . .
H30 H 0.597325 0.452596 0.583318 0.059 Uiso 1 1 calc R U . . .
C34 C 0.1727(3) 0.30976(13) 0.71130(16) 0.0288(6) Uani 1 1 d . . . . .
H31 H 0.161946 0.280148 0.672418 0.035 Uiso 1 1 calc R U . . .
C35 C 0.0425(3) 0.33973(16) 0.7048(2) 0.0453(9) Uani 1 1 d . . . . .
H32 H 0.048028 0.366272 0.744956 0.068 Uiso 1 1 calc R U . . .
H33 H -0.023187 0.309666 0.704434 0.068 Uiso 1 1 calc R U . . .
H34 H 0.019304 0.362414 0.660842 0.068 Uiso 1 1 calc R U . . .
C36 C 0.2153(3) 0.27647(15) 0.78163(19) 0.0412(8) Uani 1 1 d . . . . .
H35 H 0.299108 0.258081 0.784970 0.062 Uiso 1 1 calc R U . . .
H36 H 0.152005 0.245928 0.783978 0.062 Uiso 1 1 calc R U . . .
H37 H 0.221978 0.304187 0.820795 0.062 Uiso 1 1 calc R U . . .
C37 C 0.2309(2) 0.20128(10) 0.46525(14) 0.0202(5) Uani 1 1 d . . . . .
C38 C 0.1044(3) 0.18030(11) 0.44865(16) 0.0267(6) Uani 1 1 d . . . . .
C39 C 0.0573(3) 0.15893(13) 0.38042(18) 0.0382(8) Uani 1 1 d . . . . .
H38 H -0.028238 0.144512 0.366404 0.046 Uiso 1 1 calc R U . . .
C40 C 0.1327(4) 0.15835(14) 0.33292(18) 0.0433(8) Uani 1 1 d . . . . .
H39 H 0.097944 0.143881 0.286550 0.052 Uiso 1 1 calc R U . . .
C41 C 0.2580(3) 0.17846(13) 0.35155(17) 0.0364(7) Uani 1 1 d . . . . .
H40 H 0.308730 0.177275 0.318140 0.044 Uiso 1 1 calc R U . . .
C42 C 0.3105(3) 0.20050(11) 0.41919(15) 0.0258(6) Uani 1 1 d . . . . .
C43 C 0.0218(3) 0.18240(13) 0.50060(18) 0.0353(7) Uani 1 1 d . . . . .
H41 H 0.080632 0.186549 0.548721 0.042 Uiso 1 1 calc R U . . .
C44 C -0.0667(3) 0.23663(15) 0.4879(2) 0.0454(9) Uani 1 1 d . . . . .
H42 H -0.014543 0.272514 0.491880 0.068 Uiso 1 1 calc R U . . .
H43 H -0.117324 0.237552 0.523190 0.068 Uiso 1 1 calc R U . . .
H44 H -0.124504 0.234406 0.440622 0.068 Uiso 1 1 calc R U . . .
C45 C -0.0576(4) 0.12618(16) 0.5008(3) 0.0609(12) Uani 1 1 d . . . . .
H45 H -0.120190 0.122074 0.455148 0.091 Uiso 1 1 calc R U . . .
H46 H -0.102843 0.128701 0.538388 0.091 Uiso 1 1 calc R U . . .
H47 H -0.000362 0.091864 0.508876 0.091 Uiso 1 1 calc R U . . .
C46 C 0.4480(3) 0.22292(12) 0.44009(18) 0.0321(7) Uani 1 1 d . . . . .
H48 H 0.464932 0.236837 0.490036 0.039 Uiso 1 1 calc R U . . .
C47 C 0.5448(3) 0.17449(16) 0.4378(3) 0.0662(14) Uani 1 1 d . . . . .
H49 H 0.528992 0.158846 0.389690 0.099 Uiso 1 1 calc R U . . .
H50 H 0.535863 0.142724 0.470141 0.099 Uiso 1 1 calc R U . . .
H51 H 0.631954 0.190713 0.451927 0.099 Uiso 1 1 calc R U . . .
C48 C 0.4681(4) 0.27452(17) 0.3961(3) 0.0760(16) Uani 1 1 d . . . . .
H52 H 0.448067 0.262922 0.346372 0.114 Uiso 1 1 calc R U . . .
H53 H 0.557809 0.287419 0.411062 0.114 Uiso 1 1 calc R U . . .
H54 H 0.411607 0.306958 0.402272 0.114 Uiso 1 1 calc R U . . .
C49 C 0.2064(8) 0.0170(5) 0.4373(8) 0.090(3) Uani 0.5 1 d D U P A 1
H55 H 0.131794 -0.008408 0.419139 0.134 Uiso 0.5 1 calc R U P A 1
H56 H 0.193586 0.039619 0.477654 0.134 Uiso 0.5 1 calc R U P A 1
H57 H 0.216689 0.044171 0.400147 0.134 Uiso 0.5 1 calc R U P A 1
C50 C 0.3273(8) -0.0211(3) 0.4607(5) 0.074(2) Uani 0.5 1 d D U P A 1
H58 H 0.340009 -0.044411 0.420171 0.089 Uiso 0.5 1 calc R U P A 1
H59 H 0.316858 -0.048972 0.497839 0.089 Uiso 0.5 1 calc R U P A 1
C51 C 0.4448(7) 0.0182(4) 0.4892(5) 0.067(2) Uani 0.5 1 d D U P A 1
H60 H 0.456064 0.045906 0.452107 0.081 Uiso 0.5 1 calc R U P A 1
H61 H 0.432512 0.041580 0.529789 0.081 Uiso 0.5 1 calc R U P A 1
C52 C 0.2026(8) 0.0002(5) 0.4220(8) 0.084(3) Uani 0.5 1 d D U P B 2
H62 H 0.133981 0.029179 0.405949 0.125 Uiso 0.5 1 calc R U P B 2
H63 H 0.214090 -0.022791 0.381611 0.125 Uiso 0.5 1 calc R U P B 2
H64 H 0.179473 -0.026345 0.456440 0.125 Uiso 0.5 1 calc R U P B 2
C53 C 0.3282(8) 0.0322(3) 0.4565(5) 0.078(2) Uani 0.5 1 d D U P B 2
H65 H 0.350930 0.059412 0.421997 0.093 Uiso 0.5 1 calc R U P B 2
H66 H 0.316262 0.055853 0.496935 0.093 Uiso 0.5 1 calc R U P B 2
C54 C 0.4372(8) -0.0120(4) 0.4822(5) 0.073(2) Uani 0.5 1 d D U P B 2
H67 H 0.410625 -0.039876 0.514848 0.088 Uiso 0.5 1 calc R U P B 2
H68 H 0.447360 -0.035100 0.440972 0.088 Uiso 0.5 1 calc R U P B 2

loop_
_atom_site_aniso_label
_atom_site_aniso_U_11
_atom_site_aniso_U_22
_atom_site_aniso_U_33
_atom_site_aniso_U_23
_atom_site_aniso_U_13
_atom_site_aniso_U_12
Au1 0.01663(5) 0.01660(5) 0.01279(5) 0.00096(3) 0.00242(3) 0.00086(3)
C1 0.0112(10) 0.0208(12) 0.0184(13) 0.0008(9) 0.0028(9) -0.0008(8)
O1 0.0228(9) 0.0196(8) 0.0133(9) 0.0010(6) 0.0028(7) 0.0005(7)
B1 0.0237(14) 0.0170(13) 0.0171(15) 0.0013(10) 0.0050(12) -0.0023(10)
Cl1 0.0287(3) 0.0248(3) 0.0227(3) 0.0009(2) 0.0045(3) -0.0033(2)
C2 0.0119(11) 0.0231(12) 0.0178(13) 0.0001(9) 0.0039(9) -0.0007(9)
C3 0.0220(12) 0.0248(13) 0.0171(13) 0.0023(10) 0.0059(10) 0.0002(9)
C4 0.0224(13) 0.0211(13) 0.0310(16) 0.0026(10) 0.0101(12) 0.0024(10)
C5 0.0165(12) 0.0240(13) 0.0290(16) -0.0087(10) 0.0066(11) 0.0001(9)
C6 0.0193(12) 0.0296(14) 0.0185(14) -0.0027(10) 0.0019(11) 0.0008(10)
C7 0.0173(12) 0.0222(12) 0.0188(14) 0.0014(9) 0.0032(10) 0.0008(9)
F1 0.0383(9) 0.0260(8) 0.0355(10) -0.0126(7) 0.0074(8) 0.0003(6)
C8 0.0250(13) 0.0232(13) 0.0149(13) -0.0028(9) 0.0070(10) 0.0018(10)
C9 0.0335(15) 0.0292(14) 0.0184(14) 0.0022(10) 0.0096(12) 0.0060(11)
C10 0.0454(18) 0.0342(16) 0.0206(16) 0.0064(11) 0.0117(13) 0.0146(13)
C11 0.0364(16) 0.0472(18) 0.0188(15) -0.0026(12) 0.0001(13) 0.0206(13)
C12 0.0261(14) 0.0425(17) 0.0241(16) -0.0100(12) 0.0031(12) 0.0061(12)
C13 0.0242(13) 0.0289(14) 0.0207(14) -0.0063(10) 0.0060(11) 0.0024(10)
C14 0.0438(17) 0.0266(15) 0.0368(19) 0.0118(12) 0.0134(15) -0.0013(12)
C15 0.0238(13) 0.0173(12) 0.0239(15) 0.0029(9) 0.0070(11) -0.0005(9)
C16 0.0277(14) 0.0280(14) 0.0262(16) -0.0004(11) 0.0069(12) 0.0001(11)
C17 0.0336(16) 0.0389(16) 0.0377(19) 0.0018(13) 0.0178(14) 0.0021(12)
C18 0.0245(14) 0.0364(16) 0.044(2) 0.0071(13) 0.0143(14) -0.0001(11)
C19 0.0228(14) 0.0342(15) 0.0340(18) 0.0047(12) 0.0038(13) -0.0058(11)
C20 0.0275(14) 0.0239(13) 0.0251(15) 0.0020(10) 0.0061(12) -0.0027(10)
C21 0.0319(16) 0.056(2) 0.0333(19) -0.0188(15) 0.0106(14) -0.0038(14)
C22 0.0147(11) 0.0201(12) 0.0150(13) 0.0013(9) 0.0062(9) 0.0010(9)
N1 0.0168(10) 0.0197(10) 0.0128(11) 0.0013(8) 0.0018(8) 0.0012(7)
C23 0.0219(12) 0.0238(13) 0.0179(14) 0.0053(10) 0.0037(11) 0.0039(10)
C24 0.0271(13) 0.0204(12) 0.0188(14) 0.0044(10) 0.0064(11) 0.0043(10)
N2 0.0178(10) 0.0198(10) 0.0157(11) 0.0011(8) 0.0045(8) -0.0002(8)
C25 0.0208(12) 0.0217(12) 0.0126(13) -0.0005(9) 0.0003(10) 0.0032(9)
C26 0.0221(12) 0.0230(13) 0.0136(13) 0.0032(9) 0.0000(10) 0.0012(9)
C27 0.0285(14) 0.0228(13) 0.0213(14) 0.0006(10) -0.0028(11) -0.0024(10)
C28 0.0415(16) 0.0232(14) 0.0185(14) -0.0055(10) -0.0024(12) 0.0066(11)
C29 0.0315(14) 0.0342(15) 0.0169(14) -0.0025(11) 0.0072(12) 0.0104(11)
C30 0.0236(13) 0.0265(13) 0.0142(13) 0.0014(10) 0.0029(10) 0.0057(10)
C31 0.0236(13) 0.0312(14) 0.0230(15) -0.0018(11) 0.0062(11) -0.0076(10)
C32 0.0320(16) 0.0438(18) 0.040(2) 0.0097(14) 0.0132(14) 0.0075(13)
C33 0.0295(15) 0.056(2) 0.0348(19) 0.0172(15) 0.0107(14) -0.0002(13)
C34 0.0236(14) 0.0400(16) 0.0248(16) -0.0026(12) 0.0097(12) -0.0003(11)
C35 0.0267(16) 0.063(2) 0.045(2) 0.0017(17) 0.0061(15) 0.0078(14)
C36 0.0345(17) 0.054(2) 0.039(2) 0.0145(15) 0.0156(15) 0.0021(14)
C37 0.0267(13) 0.0163(12) 0.0160(13) -0.0016(9) 0.0021(11) 0.0017(9)
C38 0.0256(14) 0.0252(14) 0.0264(16) -0.0007(10) 0.0008(12) 0.0003(10)
C39 0.0351(16) 0.0382(17) 0.0346(19) -0.0089(13) -0.0038(15) -0.0079(13)
C40 0.060(2) 0.0414(18) 0.0210(17) -0.0105(13) -0.0034(16) -0.0038(15)
C41 0.055(2) 0.0336(16) 0.0227(16) -0.0064(12) 0.0139(15) 0.0025(13)
C42 0.0353(15) 0.0204(13) 0.0231(15) 0.0005(10) 0.0101(12) 0.0022(10)
C43 0.0266(15) 0.0411(17) 0.0370(19) -0.0025(13) 0.0059(13) -0.0063(12)
C44 0.0316(17) 0.048(2) 0.060(3) -0.0092(16) 0.0177(17) -0.0004(14)
C45 0.055(2) 0.044(2) 0.093(4) 0.000(2) 0.036(2) -0.0121(17)
C46 0.0347(16) 0.0324(15) 0.0352(18) -0.0044(12) 0.0198(14) -0.0048(12)
C47 0.039(2) 0.042(2) 0.117(4) 0.014(2) 0.020(2) 0.0040(16)
C48 0.046(2) 0.051(2) 0.137(5) 0.047(3) 0.033(3) 0.0047(17)
C49 0.138(5) 0.059(5) 0.083(5) 0.004(4) 0.049(4) 0.013(4)
C50 0.123(4) 0.047(3) 0.066(4) 0.011(3) 0.051(4) 0.000(3)
C51 0.124(5) 0.038(4) 0.061(4) -0.002(3) 0.063(4) -0.015(4)
C52 0.137(5) 0.047(4) 0.080(5) 0.004(4) 0.053(4) -0.008(4)
C53 0.136(4) 0.046(3) 0.064(4) 0.002(3) 0.048(4) -0.007(3)
C54 0.133(5) 0.047(4) 0.053(4) 0.001(4) 0.049(4) -0.009(4)

_geom_special_details            
;
 All esds (except the esd in the dihedral angle between two l.s. planes)
 are estimated using the full covariance matrix.  The cell esds are taken
 into account individually in the estimation of esds in distances, angles
 and torsion angles; correlations between esds in cell parameters are only
 used when they are defined by crystal symmetry.  An approximate (isotropic)
 treatment of cell esds is used for estimating esds involving l.s. planes.
;

loop_
_geom_bond_atom_site_label_1
_geom_bond_atom_site_label_2
_geom_bond_distance
_geom_bond_site_symmetry_2
_geom_bond_publ_flag
Au1 C1 2.032(2) . ?
Au1 C22 2.035(2) . ?
C1 O1 1.269(3) . ?
C1 C2 1.486(3) . ?
O1 B1 1.552(3) . ?
B1 C15 1.624(4) . ?
B1 C8 1.628(4) . ?
B1 Cl1 1.903(3) . ?
C2 C7 1.396(4) . ?
C2 C3 1.407(3) . ?
C3 C4 1.384(4) . ?
C4 C5 1.379(4) . ?
C5 F1 1.352(3) . ?
C5 C6 1.378(4) . ?
C6 C7 1.390(4) . ?
C8 C13 1.403(4) . ?
C8 C9 1.422(4) . ?
C9 C10 1.399(4) . ?
C9 C14 1.507(4) . ?
C10 C11 1.387(5) . ?
C11 C12 1.377(5) . ?
C12 C13 1.392(4) . ?
C15 C20 1.405(4) . ?
C15 C16 1.409(4) . ?
C16 C17 1.399(4) . ?
C16 C21 1.506(4) . ?
C17 C18 1.385(4) . ?
C18 C19 1.372(5) . ?
C19 C20 1.389(4) . ?
C22 N2 1.349(3) . ?
C22 N1 1.355(3) . ?
N1 C23 1.385(3) . ?
N1 C25 1.445(3) . ?
C23 C24 1.351(4) . ?
C24 N2 1.391(3) . ?
N2 C37 1.442(3) . ?
C25 C30 1.395(4) . ?
C25 C26 1.406(4) . ?
C26 C27 1.395(4) . ?
C26 C31 1.517(4) . ?
C27 C28 1.379(4) . ?
C28 C29 1.386(4) . ?
C29 C30 1.400(4) . ?
C30 C34 1.521(4) . ?
C31 C33 1.528(4) . ?
C31 C32 1.532(4) . ?
C34 C35 1.532(4) . ?
C34 C36 1.537(4) . ?
C37 C42 1.388(4) . ?
C37 C38 1.401(4) . ?
C38 C39 1.392(4) . ?
C38 C43 1.507(5) . ?
C39 C40 1.376(5) . ?
C40 C41 1.383(5) . ?
C41 C42 1.396(4) . ?
C42 C46 1.520(4) . ?
C43 C45 1.534(4) . ?
C43 C44 1.536(4) . ?
C46 C48 1.500(5) . ?
C46 C47 1.521(5) . ?
C49 C50 1.533(5) . ?
C50 C51 1.534(5) . ?
C51 C51 1.421(17) 3_656 ?
C52 C53 1.534(5) . ?
C53 C54 1.529(5) . ?
C54 C54 1.463(18) 3_656 ?

loop_
_geom_angle_atom_site_label_1
_geom_angle_atom_site_label_2
_geom_angle_atom_site_label_3
_geom_angle
_geom_angle_site_symmetry_1
_geom_angle_site_symmetry_3
_geom_angle_publ_flag
C1 Au1 C22 171.66(9) . . ?
O1 C1 C2 112.8(2) . . ?
O1 C1 Au1 127.43(18) . . ?
C2 C1 Au1 119.66(18) . . ?
C1 O1 B1 132.26(19) . . ?
O1 B1 C15 107.6(2) . . ?
O1 B1 C8 102.05(19) . . ?
C15 B1 C8 119.4(2) . . ?
O1 B1 Cl1 109.47(18) . . ?
C15 B1 Cl1 106.86(17) . . ?
C8 B1 Cl1 111.09(17) . . ?
C7 C2 C3 118.5(2) . . ?
C7 C2 C1 120.3(2) . . ?
C3 C2 C1 121.2(2) . . ?
C4 C3 C2 120.8(3) . . ?
C5 C4 C3 118.3(2) . . ?
F1 C5 C6 118.3(3) . . ?
F1 C5 C4 118.3(2) . . ?
C6 C5 C4 123.4(2) . . ?
C5 C6 C7 117.5(3) . . ?
C6 C7 C2 121.5(2) . . ?
C13 C8 C9 116.8(2) . . ?
C13 C8 B1 121.1(2) . . ?
C9 C8 B1 122.0(2) . . ?
C10 C9 C8 119.5(3) . . ?
C10 C9 C14 118.4(3) . . ?
C8 C9 C14 122.1(2) . . ?
C11 C10 C9 122.0(3) . . ?
C12 C11 C10 119.1(3) . . ?
C11 C12 C13 119.8(3) . . ?
C12 C13 C8 122.7(3) . . ?
C20 C15 C16 116.7(2) . . ?
C20 C15 B1 120.6(2) . . ?
C16 C15 B1 122.7(2) . . ?
C17 C16 C15 120.0(3) . . ?
C17 C16 C21 118.3(3) . . ?
C15 C16 C21 121.6(3) . . ?
C18 C17 C16 121.7(3) . . ?
C19 C18 C17 119.0(3) . . ?
C18 C19 C20 120.0(3) . . ?
C19 C20 C15 122.6(3) . . ?
N2 C22 N1 104.40(19) . . ?
N2 C22 Au1 131.63(18) . . ?
N1 C22 Au1 123.81(17) . . ?
C22 N1 C23 111.7(2) . . ?
C22 N1 C25 123.62(19) . . ?
C23 N1 C25 124.7(2) . . ?
C24 C23 N1 106.0(2) . . ?
C23 C24 N2 106.9(2) . . ?
C22 N2 C24 111.0(2) . . ?
C22 N2 C37 124.4(2) . . ?
C24 N2 C37 124.5(2) . . ?
C30 C25 C26 123.6(2) . . ?
C30 C25 N1 118.3(2) . . ?
C26 C25 N1 118.1(2) . . ?
C27 C26 C25 116.7(3) . . ?
C27 C26 C31 121.0(2) . . ?
C25 C26 C31 122.2(2) . . ?
C28 C27 C26 121.1(3) . . ?
C27 C28 C29 120.9(2) . . ?
C28 C29 C30 120.7(3) . . ?
C25 C30 C29 117.1(2) . . ?
C25 C30 C34 121.9(2) . . ?
C29 C30 C34 121.0(3) . . ?
C26 C31 C33 111.9(2) . . ?
C26 C31 C32 110.8(2) . . ?
C33 C31 C32 111.1(2) . . ?
C30 C34 C35 112.2(2) . . ?
C30 C34 C36 110.5(2) . . ?
C35 C34 C36 110.8(3) . . ?
C42 C37 C38 124.4(2) . . ?
C42 C37 N2 117.8(2) . . ?
C38 C37 N2 117.8(2) . . ?
C39 C38 C37 116.2(3) . . ?
C39 C38 C43 121.6(3) . . ?
C37 C38 C43 122.2(3) . . ?
C40 C39 C38 121.1(3) . . ?
C39 C40 C41 121.1(3) . . ?
C40 C41 C42 120.4(3) . . ?
C37 C42 C41 116.8(3) . . ?
C37 C42 C46 122.4(3) . . ?
C41 C42 C46 120.8(3) . . ?
C38 C43 C45 113.3(3) . . ?
C38 C43 C44 111.2(3) . . ?
C45 C43 C44 110.1(3) . . ?
C48 C46 C42 112.1(3) . . ?
C48 C46 C47 110.4(3) . . ?
C42 C46 C47 112.2(3) . . ?
C49 C50 C51 109.9(4) . . ?
C51 C51 C50 108.7(9) 3_656 . ?
C54 C53 C52 110.7(4) . . ?
C54 C54 C53 117.0(10) 3_656 . ?

loop_
_geom_torsion_atom_site_label_1
_geom_torsion_atom_site_label_2
_geom_torsion_atom_site_label_3
_geom_torsion_atom_site_label_4
_geom_torsion
_geom_torsion_site_symmetry_1
_geom_torsion_site_symmetry_2
_geom_torsion_site_symmetry_3
_geom_torsion_site_symmetry_4
_geom_torsion_publ_flag
C2 C1 O1 B1 173.2(2) . . . . ?
Au1 C1 O1 B1 -2.6(4) . . . . ?
C1 O1 B1 C15 -82.9(3) . . . . ?
C1 O1 B1 C8 150.6(2) . . . . ?
C1 O1 B1 Cl1 32.9(3) . . . . ?
O1 C1 C2 C7 -180.0(2) . . . . ?
Au1 C1 C2 C7 -3.9(3) . . . . ?
O1 C1 C2 C3 -1.8(3) . . . . ?
Au1 C1 C2 C3 174.35(18) . . . . ?
C7 C2 C3 C4 1.0(4) . . . . ?
C1 C2 C3 C4 -177.2(2) . . . . ?
C2 C3 C4 C5 -0.1(4) . . . . ?
C3 C4 C5 F1 177.5(2) . . . . ?
C3 C4 C5 C6 -1.6(4) . . . . ?
F1 C5 C6 C7 -176.9(2) . . . . ?
C4 C5 C6 C7 2.2(4) . . . . ?
C5 C6 C7 C2 -1.2(4) . . . . ?
C3 C2 C7 C6 -0.4(4) . . . . ?
C1 C2 C7 C6 177.9(2) . . . . ?
O1 B1 C8 C13 -102.5(3) . . . . ?
C15 B1 C8 C13 139.1(2) . . . . ?
Cl1 B1 C8 C13 14.1(3) . . . . ?
O1 B1 C8 C9 73.7(3) . . . . ?
C15 B1 C8 C9 -44.7(4) . . . . ?
Cl1 B1 C8 C9 -169.7(2) . . . . ?
C13 C8 C9 C10 -2.6(4) . . . . ?
B1 C8 C9 C10 -179.0(3) . . . . ?
C13 C8 C9 C14 177.3(3) . . . . ?
B1 C8 C9 C14 1.0(4) . . . . ?
C8 C9 C10 C11 1.5(4) . . . . ?
C14 C9 C10 C11 -178.5(3) . . . . ?
C9 C10 C11 C12 0.8(5) . . . . ?
C10 C11 C12 C13 -1.8(4) . . . . ?
C11 C12 C13 C8 0.5(4) . . . . ?
C9 C8 C13 C12 1.7(4) . . . . ?
B1 C8 C13 C12 178.1(3) . . . . ?
O1 B1 C15 C20 11.4(3) . . . . ?
C8 B1 C15 C20 126.9(3) . . . . ?
Cl1 B1 C15 C20 -106.1(2) . . . . ?
O1 B1 C15 C16 -171.3(2) . . . . ?
C8 B1 C15 C16 -55.8(3) . . . . ?
Cl1 B1 C15 C16 71.2(3) . . . . ?
C20 C15 C16 C17 -0.3(4) . . . . ?
B1 C15 C16 C17 -177.8(3) . . . . ?
C20 C15 C16 C21 178.7(3) . . . . ?
B1 C15 C16 C21 1.2(4) . . . . ?
C15 C16 C17 C18 0.6(4) . . . . ?
C21 C16 C17 C18 -178.4(3) . . . . ?
C16 C17 C18 C19 -0.4(5) . . . . ?
C17 C18 C19 C20 -0.2(4) . . . . ?
C18 C19 C20 C15 0.5(4) . . . . ?
C16 C15 C20 C19 -0.3(4) . . . . ?
B1 C15 C20 C19 177.3(2) . . . . ?
N2 C22 N1 C23 -0.7(3) . . . . ?
Au1 C22 N1 C23 -176.58(17) . . . . ?
N2 C22 N1 C25 -179.9(2) . . . . ?
Au1 C22 N1 C25 4.2(3) . . . . ?
C22 N1 C23 C24 0.7(3) . . . . ?
C25 N1 C23 C24 179.9(2) . . . . ?
N1 C23 C24 N2 -0.5(3) . . . . ?
N1 C22 N2 C24 0.3(3) . . . . ?
Au1 C22 N2 C24 175.82(19) . . . . ?
N1 C22 N2 C37 -176.8(2) . . . . ?
Au1 C22 N2 C37 -1.3(4) . . . . ?
C23 C24 N2 C22 0.1(3) . . . . ?
C23 C24 N2 C37 177.2(2) . . . . ?
C22 N1 C25 C30 99.8(3) . . . . ?
C23 N1 C25 C30 -79.3(3) . . . . ?
C22 N1 C25 C26 -78.9(3) . . . . ?
C23 N1 C25 C26 101.9(3) . . . . ?
C30 C25 C26 C27 1.8(4) . . . . ?
N1 C25 C26 C27 -179.5(2) . . . . ?
C30 C25 C26 C31 -179.2(2) . . . . ?
N1 C25 C26 C31 -0.5(3) . . . . ?
C25 C26 C27 C28 -1.2(4) . . . . ?
C31 C26 C27 C28 179.7(2) . . . . ?
C26 C27 C28 C29 0.3(4) . . . . ?
C27 C28 C29 C30 0.3(4) . . . . ?
C26 C25 C30 C29 -1.3(4) . . . . ?
N1 C25 C30 C29 -180.0(2) . . . . ?
C26 C25 C30 C34 179.4(2) . . . . ?
N1 C25 C30 C34 0.7(4) . . . . ?
C28 C29 C30 C25 0.3(4) . . . . ?
C28 C29 C30 C34 179.6(2) . . . . ?
C27 C26 C31 C33 -46.4(3) . . . . ?
C25 C26 C31 C33 134.6(3) . . . . ?
C27 C26 C31 C32 78.1(3) . . . . ?
C25 C26 C31 C32 -100.9(3) . . . . ?
C25 C30 C34 C35 -132.0(3) . . . . ?
C29 C30 C34 C35 48.8(4) . . . . ?
C25 C30 C34 C36 103.8(3) . . . . ?
C29 C30 C34 C36 -75.4(3) . . . . ?
C22 N2 C37 C42 88.0(3) . . . . ?
C24 N2 C37 C42 -88.7(3) . . . . ?
C22 N2 C37 C38 -91.2(3) . . . . ?
C24 N2 C37 C38 92.1(3) . . . . ?
C42 C37 C38 C39 -1.7(4) . . . . ?
N2 C37 C38 C39 177.5(2) . . . . ?
C42 C37 C38 C43 -179.8(3) . . . . ?
N2 C37 C38 C43 -0.6(4) . . . . ?
C37 C38 C39 C40 0.5(4) . . . . ?
C43 C38 C39 C40 178.6(3) . . . . ?
C38 C39 C40 C41 0.6(5) . . . . ?
C39 C40 C41 C42 -0.7(5) . . . . ?
C38 C37 C42 C41 1.6(4) . . . . ?
N2 C37 C42 C41 -177.6(2) . . . . ?
C38 C37 C42 C46 -179.0(2) . . . . ?
N2 C37 C42 C46 1.8(4) . . . . ?
C40 C41 C42 C37 -0.4(4) . . . . ?
C40 C41 C42 C46 -179.8(3) . . . . ?
C39 C38 C43 C45 43.9(4) . . . . ?
C37 C38 C43 C45 -138.2(3) . . . . ?
C39 C38 C43 C44 -80.7(3) . . . . ?
C37 C38 C43 C44 97.2(3) . . . . ?
C37 C42 C46 C48 -117.5(4) . . . . ?
C41 C42 C46 C48 61.9(4) . . . . ?
C37 C42 C46 C47 117.7(3) . . . . ?
C41 C42 C46 C47 -63.0(4) . . . . ?
C49 C50 C51 C51 179.8(11) . . . 3_656 ?
C52 C53 C54 C54 -178.7(12) . . . 3_656 ?

_refine_diff_density_max         1.273
_refine_diff_density_min         -0.565
_refine_diff_density_rms         0.092

_shelx_res_file                  
;
TITL
    ArCOCl.res
    created by SHELXL-2018/1 at 13:53:33 on 17-Jun-2019
REM  Yadorkari-X generated
CELL 0.71073 10.7485 22.6769 19.5737 90.0000 104.3866 90.0000
ZERR 2.0 0.0002 0.0004 0.0004 0.0000 0.0019 0.0000
LATT 1
SYMM 1/2-X, 1/2+Y, 1/2-Z
REM  SPGR P21/n monoclinic
SFAC C H Au B Cl F N O
UNIT 204 244 4 4 4 4 8 4
SIZE 0.11 0.10 0.07
TEMP -180.0
L.S. 10
FMAP 2
PLAN -50
ACTA
CONF
LIST 4
WPDB -1
OMIT -10.000000 55.000000
OMIT   -1    0    1
OMIT    0    2    0

DFIX 1.54 0.005 C49 C50 C50 C51
DFIX 1.54 0.005 C52 C53 C53 C54
DFIX 2.51 0.005 C49 C51
DFIX 2.51 0.005 C52 C54
SIMU 0.01 0.01 1.7 C49 C50 C51 C52 C53 C54
ISOR 0.01 0.01 C49 C50 C51 C52 C53 C54
DELU 0.01 C49 C50 C51 C52 C53 C54

WGHT    0.024100    2.739600
FVAR       0.22059
AU1   3    0.201503    0.354455    0.489620    11.00000    0.01663    0.01660 =
         0.01279    0.00096    0.00242    0.00086
C1    1    0.146281    0.432226    0.439767    11.00000    0.01118    0.02079 =
         0.01844    0.00083    0.00281   -0.00082
O1    8    0.114809    0.441694    0.373787    11.00000    0.02278    0.01963 =
         0.01330    0.00099    0.00281    0.00054
B1    4    0.111246    0.401185    0.309395    11.00000    0.02372    0.01702 =
         0.01709    0.00133    0.00502   -0.00227
CL1   5    0.068778    0.322980    0.330605    11.00000    0.02869    0.02475 =
         0.02270    0.00092    0.00453   -0.00330
C2    1    0.148938    0.486933    0.481935    11.00000    0.01195    0.02313 =
         0.01778    0.00010    0.00389   -0.00065
C3    1    0.122273    0.542348    0.449186    11.00000    0.02200    0.02478 =
         0.01706    0.00228    0.00593    0.00023
AFIX  43
H1    2    0.098434    0.544808    0.399172    11.00000   -1.20000
AFIX   0
C4    1    0.130366    0.593292    0.488969    11.00000    0.02237    0.02112 =
         0.03103    0.00260    0.01010    0.00241
AFIX  43
H2    2    0.112503    0.630728    0.466931    11.00000   -1.20000
AFIX   0
C5    1    0.165049    0.588286    0.561462    11.00000    0.01652    0.02396 =
         0.02900   -0.00868    0.00660    0.00013
C6    1    0.189031    0.535108    0.596305    11.00000    0.01930    0.02961 =
         0.01845   -0.00269    0.00194    0.00080
AFIX  43
H3    2    0.209786    0.533134    0.646343    11.00000   -1.20000
AFIX   0
C7    1    0.181720    0.484454    0.555501    11.00000    0.01730    0.02222 =
         0.01882    0.00139    0.00317    0.00081
AFIX  43
H4    2    0.199449    0.447279    0.578211    11.00000   -1.20000
AFIX   0
F1    6    0.177788    0.638184    0.600381    11.00000    0.03829    0.02601 =
         0.03555   -0.01262    0.00735    0.00030
C8    1   -0.003958    0.430570    0.248958    11.00000    0.02495    0.02320 =
         0.01488   -0.00278    0.00699    0.00181
C9    1    0.012060    0.484818    0.215749    11.00000    0.03347    0.02922 =
         0.01845    0.00218    0.00962    0.00598
C10   1   -0.091024    0.508431    0.164920    11.00000    0.04536    0.03424 =
         0.02058    0.00645    0.01175    0.01464
AFIX  43
H5    2   -0.079000    0.544222    0.142160    11.00000   -1.20000
AFIX   0
C11   1   -0.210278    0.481196    0.146719    11.00000    0.03641    0.04717 =
         0.01882   -0.00262    0.00013    0.02057
AFIX  43
H6    2   -0.278511    0.497848    0.111599    11.00000   -1.20000
AFIX   0
C12   1   -0.228401    0.429702    0.180247    11.00000    0.02613    0.04250 =
         0.02405   -0.01000    0.00309    0.00611
AFIX  43
H7    2   -0.310168    0.411111    0.169311    11.00000   -1.20000
AFIX   0
C13   1   -0.126580    0.404972    0.230203    11.00000    0.02423    0.02891 =
         0.02071   -0.00629    0.00599    0.00243
AFIX  43
H8    2   -0.140689    0.369270    0.252537    11.00000   -1.20000
AFIX   0
C14   1    0.137279    0.518181    0.233512    11.00000    0.04385    0.02656 =
         0.03681    0.01176    0.01343   -0.00133
AFIX 137
H9    2    0.201440    0.496526    0.215572    11.00000   -1.50000
H10   2    0.167356    0.522372    0.284809    11.00000   -1.50000
H11   2    0.124449    0.557337    0.211702    11.00000   -1.50000
AFIX   0
C15   1    0.255468    0.398851    0.297563    11.00000    0.02383    0.01728 =
         0.02395    0.00289    0.00702   -0.00052
C16   1    0.283540    0.372496    0.237965    11.00000    0.02768    0.02802 =
         0.02621   -0.00039    0.00691    0.00008
C17   1    0.410405    0.370054    0.231938    11.00000    0.03360    0.03889 =
         0.03771    0.00180    0.01778    0.00214
AFIX  43
H12   2    0.427874    0.352509    0.191239    11.00000   -1.20000
AFIX   0
C18   1    0.511188    0.392558    0.283783    11.00000    0.02450    0.03642 =
         0.04377    0.00706    0.01428   -0.00010
AFIX  43
H13   2    0.596804    0.390296    0.278886    11.00000   -1.20000
AFIX   0
C19   1    0.485619    0.418175    0.342334    11.00000    0.02281    0.03416 =
         0.03400    0.00472    0.00385   -0.00580
AFIX  43
H14   2    0.553815    0.433686    0.378412    11.00000   -1.20000
AFIX   0
C20   1    0.360037    0.421429    0.348858    11.00000    0.02748    0.02388 =
         0.02513    0.00195    0.00611   -0.00266
AFIX  43
H15   2    0.344262    0.439636    0.389604    11.00000   -1.20000
AFIX   0
C21   1    0.179949    0.345559    0.180087    11.00000    0.03195    0.05628 =
         0.03329   -0.01875    0.01061   -0.00376
AFIX 137
H16   2    0.216420    0.333844    0.140947    11.00000   -1.50000
H17   2    0.111455    0.374505    0.163344    11.00000   -1.50000
H18   2    0.144586    0.310804    0.198318    11.00000   -1.50000
AFIX   0
C22   1    0.274754    0.283681    0.550327    11.00000    0.01474    0.02010 =
         0.01498    0.00132    0.00615    0.00104
N1    7    0.339252    0.287591    0.619082    11.00000    0.01683    0.01973 =
         0.01283    0.00131    0.00184    0.00117
C23   1    0.384633    0.233137    0.646395    11.00000    0.02195    0.02375 =
         0.01791    0.00526    0.00375    0.00394
AFIX  43
H19   2    0.431568    0.224810    0.693286    11.00000   -1.20000
AFIX   0
C24   1    0.348595    0.194291    0.592816    11.00000    0.02715    0.02037 =
         0.01884    0.00435    0.00641    0.00427
AFIX  43
H20   2    0.365858    0.153157    0.594627    11.00000   -1.20000
AFIX   0
N2    7    0.281359    0.226048    0.534474    11.00000    0.01781    0.01976 =
         0.01568    0.00110    0.00448   -0.00022
C25   1    0.356317    0.342038    0.658638    11.00000    0.02078    0.02167 =
         0.01257   -0.00049    0.00026    0.00316
C26   1    0.451739    0.381402    0.649133    11.00000    0.02206    0.02298 =
         0.01361    0.00316    0.00001    0.00116
C27   1    0.466429    0.433355    0.688466    11.00000    0.02852    0.02282 =
         0.02130    0.00061   -0.00278   -0.00243
AFIX  43
H21   2    0.530923    0.460805    0.684328    11.00000   -1.20000
AFIX   0
C28   1    0.388942    0.445567    0.733264    11.00000    0.04147    0.02319 =
         0.01849   -0.00555   -0.00240    0.00664
AFIX  43
H22   2    0.400586    0.481330    0.759359    11.00000   -1.20000
AFIX   0
C29   1    0.294336    0.406349    0.740703    11.00000    0.03146    0.03416 =
         0.01688   -0.00253    0.00720    0.01040
AFIX  43
H23   2    0.241634    0.415581    0.771661    11.00000   -1.20000
AFIX   0
C30   1    0.275647    0.353264    0.703055    11.00000    0.02362    0.02646 =
         0.01424    0.00139    0.00295    0.00565
C31   1    0.536718    0.368181    0.599643    11.00000    0.02358    0.03119 =
         0.02300   -0.00178    0.00618   -0.00763
AFIX  13
H24   2    0.495330    0.335591    0.567543    11.00000   -1.20000
AFIX   0
C32   1    0.669107    0.346435    0.640842    11.00000    0.03203    0.04383 =
         0.03981    0.00970    0.01322    0.00751
AFIX 137
H25   2    0.710883    0.377056    0.674009    11.00000   -1.50000
H26   2    0.722013    0.337731    0.607897    11.00000   -1.50000
H27   2    0.659092    0.310612    0.666968    11.00000   -1.50000
AFIX   0
C33   1    0.548786    0.421330    0.553717    11.00000    0.02952    0.05569 =
         0.03476    0.01719    0.01068   -0.00015
AFIX 137
H28   2    0.462945    0.435910    0.530317    11.00000   -1.50000
H29   2    0.593826    0.409566    0.518065    11.00000   -1.50000
H30   2    0.597325    0.452596    0.583318    11.00000   -1.50000
AFIX   0
C34   1    0.172684    0.309763    0.711303    11.00000    0.02363    0.04004 =
         0.02479   -0.00257    0.00972   -0.00035
AFIX  13
H31   2    0.161946    0.280148    0.672418    11.00000   -1.20000
AFIX   0
C35   1    0.042473    0.339729    0.704797    11.00000    0.02666    0.06295 =
         0.04476    0.00173    0.00610    0.00781
AFIX 137
H32   2    0.048028    0.366272    0.744956    11.00000   -1.50000
H33   2   -0.023187    0.309666    0.704434    11.00000   -1.50000
H34   2    0.019304    0.362414    0.660842    11.00000   -1.50000
AFIX   0
C36   1    0.215303    0.276475    0.781631    11.00000    0.03446    0.05350 =
         0.03917    0.01451    0.01557    0.00212
AFIX 137
H35   2    0.299108    0.258081    0.784970    11.00000   -1.50000
H36   2    0.152005    0.245928    0.783978    11.00000   -1.50000
H37   2    0.221978    0.304187    0.820795    11.00000   -1.50000
AFIX   0
C37   1    0.230901    0.201280    0.465247    11.00000    0.02670    0.01625 =
         0.01601   -0.00165    0.00212    0.00171
C38   1    0.104357    0.180296    0.448651    11.00000    0.02558    0.02519 =
         0.02636   -0.00074    0.00083    0.00027
C39   1    0.057319    0.158932    0.380417    11.00000    0.03513    0.03824 =
         0.03463   -0.00886   -0.00378   -0.00786
AFIX  43
H38   2   -0.028238    0.144512    0.366404    11.00000   -1.20000
AFIX   0
C40   1    0.132657    0.158349    0.332925    11.00000    0.06035    0.04145 =
         0.02096   -0.01050   -0.00341   -0.00385
AFIX  43
H39   2    0.097944    0.143881    0.286550    11.00000   -1.20000
AFIX   0
C41   1    0.258023    0.178461    0.351549    11.00000    0.05525    0.03356 =
         0.02266   -0.00642    0.01388    0.00250
AFIX  43
H40   2    0.308730    0.177275    0.318140    11.00000   -1.20000
AFIX   0
C42   1    0.310478    0.200503    0.419192    11.00000    0.03527    0.02042 =
         0.02309    0.00049    0.01011    0.00216
C43   1    0.021799    0.182401    0.500598    11.00000    0.02662    0.04113 =
         0.03704   -0.00251    0.00594   -0.00633
AFIX  13
H41   2    0.080632    0.186549    0.548721    11.00000   -1.20000
AFIX   0
C44   1   -0.066650    0.236628    0.487925    11.00000    0.03157    0.04770 =
         0.06036   -0.00925    0.01765   -0.00043
AFIX 137
H42   2   -0.014543    0.272514    0.491880    11.00000   -1.50000
H43   2   -0.117324    0.237552    0.523190    11.00000   -1.50000
H44   2   -0.124504    0.234406    0.440622    11.00000   -1.50000
AFIX   0
C45   1   -0.057569    0.126182    0.500768    11.00000    0.05509    0.04407 =
         0.09307   -0.00024    0.03613   -0.01211
AFIX 137
H45   2   -0.120190    0.122074    0.455148    11.00000   -1.50000
H46   2   -0.102843    0.128701    0.538388    11.00000   -1.50000
H47   2   -0.000362    0.091864    0.508876    11.00000   -1.50000
AFIX   0
C46   1    0.447990    0.222921    0.440090    11.00000    0.03466    0.03244 =
         0.03519   -0.00443    0.01978   -0.00480
AFIX  13
H48   2    0.464932    0.236837    0.490036    11.00000   -1.20000
AFIX   0
C47   1    0.544815    0.174492    0.437754    11.00000    0.03928    0.04239 =
         0.11689    0.01357    0.01953    0.00399
AFIX 137
H49   2    0.528992    0.158846    0.389690    11.00000   -1.50000
H50   2    0.535863    0.142724    0.470141    11.00000   -1.50000
H51   2    0.631954    0.190713    0.451927    11.00000   -1.50000
AFIX   0
C48   1    0.468111    0.274525    0.396142    11.00000    0.04552    0.05078 =
         0.13716    0.04716    0.03305    0.00468
AFIX 137
H52   2    0.448067    0.262922    0.346372    11.00000   -1.50000
H53   2    0.557809    0.287419    0.411062    11.00000   -1.50000
H54   2    0.411607    0.306958    0.402272    11.00000   -1.50000
PART 1
AFIX   0
C49   1    0.206445    0.016999    0.437299    10.50000    0.13789    0.05924 =
         0.08321    0.00441    0.04921    0.01255
AFIX  33
H55   2    0.131794   -0.008408    0.419139    10.50000   -1.50000
H56   2    0.193586    0.039619    0.477654    10.50000   -1.50000
H57   2    0.216689    0.044171    0.400147    10.50000   -1.50000
AFIX   0
C50   1    0.327295   -0.021141    0.460692    10.50000    0.12312    0.04733 =
         0.06600    0.01057    0.05069   -0.00002
AFIX  23
H58   2    0.340009   -0.044411    0.420171    10.50000   -1.20000
H59   2    0.316858   -0.048972    0.497839    10.50000   -1.20000
AFIX   0
C51   1    0.444813    0.018235    0.489233    10.50000    0.12361    0.03817 =
         0.06103   -0.00160    0.06252   -0.01492
AFIX  23
H60   2    0.456064    0.045906    0.452107    10.50000   -1.20000
H61   2    0.432512    0.041580    0.529789    10.50000   -1.20000
PART 2
AFIX   0
C52   1    0.202595    0.000167    0.422018    10.50000    0.13729    0.04738 =
         0.07996    0.00402    0.05290   -0.00791
AFIX  33
H62   2    0.133981    0.029179    0.405949    10.50000   -1.50000
H63   2    0.214090   -0.022791    0.381611    10.50000   -1.50000
H64   2    0.179473   -0.026345    0.456440    10.50000   -1.50000
AFIX   0
C53   1    0.328187    0.032187    0.456536    10.50000    0.13557    0.04606 =
         0.06369    0.00196    0.04812   -0.00739
AFIX  23
H65   2    0.350930    0.059412    0.421997    10.50000   -1.20000
H66   2    0.316262    0.055853    0.496935    10.50000   -1.20000
AFIX   0
C54   1    0.437186   -0.012024    0.482176    10.50000    0.13296    0.04671 =
         0.05322    0.00110    0.04939   -0.00935
AFIX  23
H67   2    0.410625   -0.039876    0.514848    10.50000   -1.20000
H68   2    0.447360   -0.035100    0.440972    10.50000   -1.20000
PART 0

AFIX   0
HKLF 4 1 1 0 0 0 1 0 0 0 1


REM
REM R1 =  0.0267 for    9235 Fo > 4sig(Fo)  and  0.0345 for all   10604 data
REM    560 parameters refined using    114 restraints

END

WGHT      0.0241      2.7397

REM Highest difference peak  1.273,  deepest hole -0.565,  1-sigma level  0.092
Q1    1   0.1933  0.3158  0.4893  11.00000  0.05    1.27
Q2    1   0.2166  0.3924  0.4951  11.00000  0.05    1.24
Q3    1   0.2712  0.3477  0.5376  11.00000  0.05    0.82
Q4    1   0.1304  0.3499  0.4454  11.00000  0.05    0.80
Q5    1   0.1137  0.3569  0.3394  11.00000  0.05    0.67
Q6    1   0.3752 -0.0087  0.4788  11.00000  0.05    0.53
Q7    1   0.0596  0.3613  0.3252  11.00000  0.05    0.51
Q8    1   0.4018  0.0230  0.4704  11.00000  0.05    0.44
Q9    1   0.1278  0.4591  0.4608  11.00000  0.05    0.43
Q10   1   0.3009  0.2595  0.5396  11.00000  0.05    0.42
Q11   1  -0.0170  0.2013  0.5022  11.00000  0.05    0.42
Q12   1   0.2391  0.3521  0.2145  11.00000  0.05    0.40
Q13   1   0.2707 -0.0100  0.4610  11.00000  0.05    0.38
Q14   1   0.1011  0.5896  0.5195  11.00000  0.05    0.37
Q15   1  -0.0010  0.1574  0.5036  11.00000  0.05    0.37
Q16   1   0.1626  0.1951  0.4622  11.00000  0.05    0.37
Q17   1   0.4130  0.3581  0.6621  11.00000  0.05    0.36
Q18   1   0.2782  0.0288  0.4537  11.00000  0.05    0.36
Q19   1   0.4374  0.4118  0.6556  11.00000  0.05    0.36
Q20   1   0.2894  0.4041  0.5591  11.00000  0.05    0.35
Q21   1   0.2191  0.3258  0.7067  11.00000  0.05    0.35
Q22   1   0.3610  0.4152  0.7372  11.00000  0.05    0.35
Q23   1   0.2346  0.2074  0.5204  11.00000  0.05    0.34
Q24   1   0.3439  0.2107  0.6222  11.00000  0.05    0.34
Q25   1   0.4944  0.2021  0.4407  11.00000  0.05    0.33
Q26   1   0.3500  0.2654  0.6384  11.00000  0.05    0.33
Q27   1   0.3174  0.2115  0.5592  11.00000  0.05    0.33
Q28   1   0.4442  0.3674  0.5492  11.00000  0.05    0.33
Q29   1   0.3814  0.2035  0.4243  11.00000  0.05    0.33
Q30   1   0.2612  0.3805  0.7063  11.00000  0.05    0.33
Q31   1   0.3144  0.2984  0.5428  11.00000  0.05    0.33
Q32   1   0.5967  0.3508  0.6052  11.00000  0.05    0.32
Q33   1   0.4929  0.0136  0.5113  11.00000  0.05    0.32
Q34   1   0.3623  0.3558  0.6429  11.00000  0.05    0.32
Q35   1   0.1869  0.4060  0.3007  11.00000  0.05    0.32
Q36   1   0.3408  0.3114  0.6380  11.00000  0.05    0.31
Q37   1   0.1530  0.2759  0.4779  11.00000  0.05    0.31
Q38   1   0.4421  0.2514  0.4198  11.00000  0.05    0.31
Q39   1   0.5342  0.2036  0.4770  11.00000  0.05    0.30
Q40   1   0.0402  0.1827  0.4616  11.00000  0.05    0.30
Q41   1   0.1594  0.0069  0.4141  11.00000  0.05    0.29
Q42   1   0.2562  0.3961  0.2623  11.00000  0.05    0.29
Q43   1   0.1176  0.3234  0.7165  11.00000  0.05    0.29
Q44   1   0.3577  0.3401  0.5425  11.00000  0.05    0.29
Q45   1  -0.0438  0.4999  0.2008  11.00000  0.05    0.29
Q46   1   0.3054  0.3525  0.6617  11.00000  0.05    0.29
Q47   1   0.0926  0.3545  0.1832  11.00000  0.05    0.29
Q48   1  -0.0628  0.4204  0.2414  11.00000  0.05    0.29
Q49   1   0.3135  0.1667  0.3984  11.00000  0.05    0.29
Q50   1   0.2159  0.1468  0.3450  11.00000  0.05    0.28
;
_shelx_res_checksum              61957
####################################################################### 
# 
# This file contains crystal structure data downloaded from the 
# Cambridge Structural Database (CSD) hosted by the Cambridge 
# Crystallographic Data Centre (CCDC).
# 
# Full information about CCDC data access policies and citation 
# guidelines are available at http://www.ccdc.cam.ac.uk/access/V1 
# 
# Audit and citation data items may have been added by the CCDC. 
# Please retain this information to preserve the provenance of 
# this file and to allow appropriate attribution of the data. 
# 
#######################################################################

data_10
_database_code_depnum_ccdc_archive 'CCDC 2020142'
loop_
_audit_author_name
_audit_author_address
'Makoto Yamashita'
;Nagoya University
Japan
;
_audit_update_record             
;
2020-07-30 deposited with the CCDC.	2020-11-25 downloaded from the CCDC.
;

_audit_creation_method           SHELXL-2016/6
_shelx_SHELXL_version_number     2016/6
_chemical_name_systematic        ?
_chemical_name_common            ?
_chemical_melting_point          ?
_chemical_formula_moiety         'C54 H72 Au B N4'
_chemical_formula_sum            'C54 H72 Au B N4'
_chemical_formula_weight         984.93

loop_
_atom_type_symbol
_atom_type_description
_atom_type_scat_dispersion_real
_atom_type_scat_dispersion_imag
_atom_type_scat_source
C C 0.0033 0.0016 'International Tables Vol C Tables 4.2.6.8 and 6.1.1.4'
H H 0.0000 0.0000 'International Tables Vol C Tables 4.2.6.8 and 6.1.1.4'
Au Au -2.0133 8.8022 'International Tables Vol C Tables 4.2.6.8 and 6.1.1.4'
B B 0.0013 0.0007 'International Tables Vol C Tables 4.2.6.8 and 6.1.1.4'
N N 0.0061 0.0033 'International Tables Vol C Tables 4.2.6.8 and 6.1.1.4'

_space_group_crystal_system      monoclinic
_space_group_IT_number           15
_space_group_name_H-M_alt        'C 2/c'
_space_group_name_Hall           '-C 2yc'

_shelx_space_group_comment       
;
The symmetry employed for this shelxl refinement is uniquely defined
by the following loop, which should always be used as a source of
symmetry information in preference to the above space-group names.
They are only intended as comments.
;

loop_
_space_group_symop_operation_xyz
'x, y, z'
'-x, y, -z+1/2'
'x+1/2, y+1/2, z'
'-x+1/2, y+1/2, -z+1/2'
'-x, -y, -z'
'x, -y, z-1/2'
'-x+1/2, -y+1/2, -z'
'x+1/2, -y+1/2, z-1/2'

_cell_length_a                   12.3058(4)
_cell_length_b                   26.0004(6)
_cell_length_c                   16.2840(3)
_cell_angle_alpha                90
_cell_angle_beta                 100.267(2)
_cell_angle_gamma                90
_cell_volume                     5126.7(2)
_cell_formula_units_Z            4
_cell_measurement_temperature    93(2)
_cell_measurement_reflns_used    15132
_cell_measurement_theta_min      2.0150
_cell_measurement_theta_max      31.4780

_exptl_crystal_description       plate
_exptl_crystal_colour            colorless
_exptl_crystal_density_meas      ?
_exptl_crystal_density_method    ?
_exptl_crystal_density_diffrn    1.276
_exptl_crystal_F_000             2032
_exptl_transmission_factor_min   ?
_exptl_transmission_factor_max   ?
_exptl_crystal_size_max          ?
_exptl_crystal_size_mid          ?
_exptl_crystal_size_min          ?
_exptl_absorpt_coefficient_mu    2.906
_shelx_estimated_absorpt_T_min   ?
_shelx_estimated_absorpt_T_max   ?
_exptl_absorpt_correction_T_min  0.20698
_exptl_absorpt_correction_T_max  1.00000
_exptl_absorpt_correction_type   multi-scan
_exptl_absorpt_process_details   
;
CrysAlisPro 1.171.39.46 (Rigaku Oxford Diffraction, 2018)
Empirical absorption correction using spherical harmonics,
 implemented in SCALE3 ABSPACK scaling algorithm.
;
_oxdiff_exptl_absorpt_empirical_full_min 0.303
_oxdiff_exptl_absorpt_empirical_full_max 2.763
_oxdiff_exptl_absorpt_empirical_details 
;
Empirical correction (ABSPACK) includes:
- Absorption correction using spherical harmonics
- Frame scaling
- B-factor correction
;
_exptl_absorpt_special_details   ?
_diffrn_ambient_temperature      93(2)
_diffrn_radiation_wavelength     0.71073
_diffrn_radiation_type           MoK\a
_diffrn_source                   'micro-focus sealed X-ray tube'
_diffrn_source_type              'Mova (Mo) X-ray Source'
_diffrn_radiation_probe          x-ray
_diffrn_radiation_monochromator  mirror
_diffrn_measurement_device       'four-circle diffractometer'
_diffrn_measurement_device_type  'XtaLAB Synergy R, HyPix'
_diffrn_detector                 'CCD plate'
_diffrn_detector_type            HyPix
_diffrn_reflns_number            25286
_diffrn_reflns_av_unetI/netI     0.0430
_diffrn_reflns_av_R_equivalents  0.0471
_diffrn_reflns_limit_h_min       -12
_diffrn_reflns_limit_h_max       16
_diffrn_reflns_limit_k_min       -34
_diffrn_reflns_limit_k_max       36
_diffrn_reflns_limit_l_min       -18
_diffrn_reflns_limit_l_max       22
_diffrn_reflns_theta_min         1.566
_diffrn_reflns_theta_max         31.684
_diffrn_reflns_theta_full        25.242
_diffrn_measured_fraction_theta_max 0.826
_diffrn_measured_fraction_theta_full 1.000
_diffrn_reflns_Laue_measured_fraction_max 0.826
_diffrn_reflns_Laue_measured_fraction_full 1.000
_diffrn_reflns_point_group_measured_fraction_max 0.826
_diffrn_reflns_point_group_measured_fraction_full 1.000
_reflns_number_total             7173
_reflns_number_gt                6344
_reflns_threshold_expression     'I > 2\s(I)'
_reflns_Friedel_coverage         0.000
_reflns_Friedel_fraction_max     .
_reflns_Friedel_fraction_full    .

_reflns_special_details          
;
 Reflections were merged by SHELXL according to the crystal
 class for the calculation of statistics and refinement.
 
 _reflns_Friedel_fraction is defined as the number of unique
 Friedel pairs measured divided by the number that would be
 possible theoretically, ignoring centric projections and
 systematic absences.
;

_computing_data_collection       
;
CrysAlisPro 1.171.39.46 (Rigaku Oxford Diffraction, 2018)
;
_computing_cell_refinement       
;
CrysAlisPro 1.171.39.46 (Rigaku Oxford Diffraction, 2018)
;
_computing_data_reduction        
;
CrysAlisPro 1.171.39.46 (Rigaku Oxford Diffraction, 2018)
;
_computing_structure_solution    'SHELXT 2018/2 (Sheldrick, 2018)'
_computing_structure_refinement  'SHELXL-2018/3 (Sheldrick, 2018)'
_computing_molecular_graphics    'Yadokari-XG 2009(Wakita Nemoto et al.)'
_computing_publication_material  'Yadokari-XG 2009(Wakita,Nemoto et al.)'
_refine_special_details          ?
_refine_ls_structure_factor_coef Fsqd
_refine_ls_matrix_type           full
_refine_ls_weighting_scheme      calc
_refine_ls_weighting_details     
'w=1/[\s^2^(Fo^2^)+(0.0319P)^2^+26.5392P] where P=(Fo^2^+2Fc^2^)/3'
_atom_sites_solution_primary     ?
_atom_sites_solution_secondary   ?
_atom_sites_solution_hydrogens   geom
_refine_ls_hydrogen_treatment    constr
_refine_ls_extinction_method     none
_refine_ls_extinction_coef       .
_refine_ls_number_reflns         7173
_refine_ls_number_parameters     278
_refine_ls_number_restraints     0
_refine_ls_R_factor_all          0.0507
_refine_ls_R_factor_gt           0.0411
_refine_ls_wR_factor_ref         0.0887
_refine_ls_wR_factor_gt          0.0857
_refine_ls_goodness_of_fit_ref   1.053
_refine_ls_restrained_S_all      1.053
_refine_ls_shift/su_max          0.004
_refine_ls_shift/su_mean         0.000

loop_
_atom_site_label
_atom_site_type_symbol
_atom_site_fract_x
_atom_site_fract_y
_atom_site_fract_z
_atom_site_U_iso_or_equiv
_atom_site_adp_type
_atom_site_occupancy
_atom_site_site_symmetry_order
_atom_site_calc_flag
_atom_site_refinement_flags_posn
_atom_site_refinement_flags_adp
_atom_site_refinement_flags_occupancy
_atom_site_disorder_assembly
_atom_site_disorder_group
Au1 Au 0.500000 0.67163(2) 0.250000 0.02315(6) Uani 1 2 d S T P . .
C1 C 0.500000 0.59397(18) 0.250000 0.0240(9) Uani 1 2 d S T P . .
N1 N 0.5290(2) 0.56201(11) 0.19190(16) 0.0242(6) Uani 1 1 d . . . . .
C2 C 0.5183(3) 0.51121(13) 0.2131(2) 0.0319(8) Uani 1 1 d . . . . .
H1 H 0.533244 0.482544 0.182843 0.038 Uiso 1 1 calc R U . . .
C3 C 0.5647(3) 0.58041(13) 0.11729(19) 0.0258(7) Uani 1 1 d . . . . .
C4 C 0.4852(3) 0.58358(14) 0.0443(2) 0.0307(7) Uani 1 1 d . . . . .
C5 C 0.5222(4) 0.60215(16) -0.0266(2) 0.0408(10) Uani 1 1 d . . . . .
H2 H 0.472361 0.605321 -0.076465 0.049 Uiso 1 1 calc R U . . .
C6 C 0.6310(4) 0.61584(17) -0.0238(2) 0.0447(10) Uani 1 1 d . . . . .
H3 H 0.653556 0.627758 -0.071960 0.054 Uiso 1 1 calc R U . . .
C7 C 0.7069(4) 0.61211(16) 0.0493(3) 0.0404(9) Uani 1 1 d . . . . .
H4 H 0.779915 0.621588 0.049882 0.049 Uiso 1 1 calc R U . . .
C8 C 0.6752(3) 0.59425(14) 0.1225(2) 0.0323(8) Uani 1 1 d . . . . .
C9 C 0.3648(3) 0.57092(16) 0.0436(2) 0.0363(8) Uani 1 1 d . . . . .
H9 H 0.360804 0.550459 0.093485 0.044 Uiso 1 1 calc R U . . .
C10 C 0.3129(4) 0.5394(2) -0.0325(3) 0.0522(11) Uani 1 1 d . . . . .
H21 H 0.313985 0.558925 -0.082286 0.078 Uiso 1 1 calc R U . . .
H22 H 0.237941 0.531128 -0.028490 0.078 Uiso 1 1 calc R U . . .
H23 H 0.354089 0.508155 -0.034370 0.078 Uiso 1 1 calc R U . . .
C11 C 0.2991(4) 0.62063(19) 0.0489(3) 0.0519(12) Uani 1 1 d . . . . .
H24 H 0.333214 0.640227 0.096553 0.078 Uiso 1 1 calc R U . . .
H25 H 0.224738 0.612194 0.054409 0.078 Uiso 1 1 calc R U . . .
H26 H 0.298109 0.640547 -0.000838 0.078 Uiso 1 1 calc R U . . .
C12 C 0.7591(4) 0.59066(18) 0.2031(3) 0.0433(10) Uani 1 1 d . . . . .
H10 H 0.719406 0.579533 0.247147 0.052 Uiso 1 1 calc R U . . .
C13 C 0.8466(5) 0.5503(3) 0.1965(4) 0.0711(16) Uani 1 1 d . . . . .
H27 H 0.811714 0.517554 0.183126 0.107 Uiso 1 1 calc R U . . .
H28 H 0.896795 0.547828 0.248705 0.107 Uiso 1 1 calc R U . . .
H29 H 0.886618 0.559912 0.153321 0.107 Uiso 1 1 calc R U . . .
C14 C 0.8100(5) 0.6431(2) 0.2285(3) 0.0661(15) Uani 1 1 d . . . . .
H30 H 0.854628 0.653786 0.188902 0.099 Uiso 1 1 calc R U . . .
H31 H 0.855201 0.640631 0.282930 0.099 Uiso 1 1 calc R U . . .
H32 H 0.752369 0.667767 0.229788 0.099 Uiso 1 1 calc R U . . .
C15 C 0.500000 0.74919(18) 0.250000 0.0253(9) Uani 1 2 d S T P . .
N2 N 0.5136(2) 0.78182(11) 0.31467(19) 0.0285(6) Uani 1 1 d . . . . .
C16 C 0.5056(3) 0.76674(16) 0.4007(2) 0.0344(8) Uani 1 1 d . . . . .
H36 H 0.505620 0.729061 0.402407 0.041 Uiso 1 1 calc R U . . .
C17 C 0.6046(4) 0.78470(19) 0.4629(3) 0.0447(10) Uani 1 1 d . . . . .
H11 H 0.608707 0.821933 0.461222 0.054 Uiso 1 1 calc R U . . .
H12 H 0.671343 0.771039 0.447219 0.054 Uiso 1 1 calc R U . . .
C18 C 0.5988(4) 0.7678(2) 0.5510(3) 0.0495(11) Uani 1 1 d . . . . .
H13 H 0.662170 0.781232 0.588996 0.059 Uiso 1 1 calc R U . . .
H14 H 0.601684 0.730548 0.554072 0.059 Uiso 1 1 calc R U . . .
C19 C 0.4919(4) 0.7869(2) 0.5780(3) 0.0485(11) Uani 1 1 d . . . . .
H15 H 0.488040 0.773881 0.633223 0.058 Uiso 1 1 calc R U . . .
H16 H 0.491950 0.824158 0.580237 0.058 Uiso 1 1 calc R U . . .
C20 C 0.3935(4) 0.7684(2) 0.5165(3) 0.0456(10) Uani 1 1 d . . . . .
H17 H 0.326760 0.782129 0.532201 0.055 Uiso 1 1 calc R U . . .
H18 H 0.389788 0.731206 0.519204 0.055 Uiso 1 1 calc R U . . .
C21 C 0.3981(3) 0.78472(15) 0.4262(2) 0.0324(8) Uani 1 1 d . . . . .
H19 H 0.335791 0.769991 0.388662 0.039 Uiso 1 1 calc R U . . .
H20 H 0.392793 0.821863 0.421626 0.039 Uiso 1 1 calc R U . . .
B1 B 0.500000 0.8288(2) 0.250000 0.0415(15) Uani 1 2 d S T P . .
C22 C 0.6167(5) 0.85845(18) 0.2469(4) 0.0599(15) Uani 1 1 d . . . . .
C23 C 0.6270(6) 0.9010(2) 0.1994(5) 0.080(2) Uani 1 1 d . . . . .
C24 C 0.7345(7) 0.9203(2) 0.1946(5) 0.088(3) Uani 1 1 d . . . . .
H5 H 0.740957 0.950030 0.164054 0.105 Uiso 1 1 calc R U . . .
C25 C 0.8270(8) 0.8964(3) 0.2333(5) 0.099(3) Uani 1 1 d . . . . .
H6 H 0.895748 0.909377 0.227868 0.119 Uiso 1 1 calc R U . . .
C26 C 0.8206(5) 0.8526(3) 0.2811(4) 0.081(2) Uani 1 1 d . . . . .
H7 H 0.884332 0.835965 0.307382 0.097 Uiso 1 1 calc R U . . .
C27 C 0.7182(4) 0.8345(2) 0.2886(3) 0.0554(14) Uani 1 1 d . . . . .
H8 H 0.713555 0.805702 0.321693 0.066 Uiso 1 1 calc R U . . .
C28 C 0.5271(7) 0.9260(2) 0.1481(5) 0.097(3) Uani 1 1 d . . . . .
H33 H 0.481499 0.900121 0.117021 0.146 Uiso 1 1 calc R U . . .
H34 H 0.550255 0.950199 0.110131 0.146 Uiso 1 1 calc R U . . .
H35 H 0.485800 0.943572 0.184269 0.146 Uiso 1 1 calc R U . . .

loop_
_atom_site_aniso_label
_atom_site_aniso_U_11
_atom_site_aniso_U_22
_atom_site_aniso_U_33
_atom_site_aniso_U_23
_atom_site_aniso_U_13
_atom_site_aniso_U_12
Au1 0.03268(10) 0.02024(9) 0.01733(8) 0.000 0.00665(6) 0.000
C1 0.033(2) 0.024(2) 0.0167(18) 0.000 0.0090(17) 0.000
N1 0.0328(15) 0.0227(13) 0.0188(12) -0.0016(10) 0.0090(11) -0.0006(12)
C2 0.050(2) 0.0199(16) 0.0287(16) -0.0003(13) 0.0148(15) 0.0004(16)
C3 0.0391(19) 0.0218(15) 0.0197(14) 0.0001(11) 0.0143(13) 0.0026(14)
C4 0.043(2) 0.0278(17) 0.0231(15) -0.0010(13) 0.0110(14) 0.0080(15)
C5 0.062(3) 0.043(2) 0.0202(16) 0.0015(14) 0.0137(17) 0.013(2)
C6 0.071(3) 0.040(2) 0.0303(19) 0.0050(16) 0.029(2) 0.005(2)
C7 0.051(2) 0.040(2) 0.038(2) 0.0016(16) 0.0261(18) -0.0064(19)
C8 0.041(2) 0.0296(18) 0.0301(17) -0.0025(14) 0.0165(15) -0.0016(16)
C9 0.043(2) 0.040(2) 0.0247(16) -0.0009(14) 0.0041(15) 0.0065(17)
C10 0.054(3) 0.053(3) 0.049(3) -0.016(2) 0.006(2) 0.000(2)
C11 0.045(3) 0.056(3) 0.052(3) -0.015(2) 0.001(2) 0.016(2)
C12 0.038(2) 0.057(3) 0.037(2) -0.0009(18) 0.0102(17) -0.009(2)
C13 0.055(3) 0.084(4) 0.067(3) -0.007(3) -0.010(3) 0.013(3)
C14 0.066(3) 0.079(4) 0.054(3) -0.017(3) 0.013(3) -0.029(3)
C15 0.024(2) 0.025(2) 0.028(2) 0.000 0.0063(18) 0.000
N2 0.0254(15) 0.0261(14) 0.0341(15) -0.0061(12) 0.0054(12) 0.0020(12)
C16 0.0306(19) 0.041(2) 0.0316(18) -0.0076(15) 0.0048(14) 0.0041(16)
C17 0.032(2) 0.058(3) 0.044(2) -0.011(2) 0.0070(17) 0.0030(19)
C18 0.031(2) 0.078(3) 0.037(2) -0.001(2) 0.0022(17) 0.008(2)
C19 0.044(2) 0.061(3) 0.042(2) -0.012(2) 0.0122(19) 0.005(2)
C20 0.036(2) 0.061(3) 0.042(2) -0.008(2) 0.0116(17) 0.004(2)
C21 0.0231(17) 0.036(2) 0.0382(19) -0.0049(15) 0.0055(14) 0.0010(15)
B1 0.042(3) 0.024(3) 0.066(4) 0.000 0.028(3) 0.000
C22 0.083(4) 0.036(2) 0.077(3) -0.030(2) 0.057(3) -0.026(2)
C23 0.122(6) 0.036(3) 0.108(5) -0.024(3) 0.088(5) -0.023(3)
C24 0.128(6) 0.055(3) 0.106(5) -0.047(4) 0.093(5) -0.051(4)
C25 0.116(6) 0.116(6) 0.086(5) -0.071(5) 0.071(5) -0.084(5)
C26 0.065(4) 0.128(6) 0.057(3) -0.051(4) 0.031(3) -0.052(4)
C27 0.052(3) 0.071(3) 0.049(3) -0.032(2) 0.025(2) -0.027(3)
C28 0.146(7) 0.037(3) 0.137(6) 0.029(3) 0.104(6) 0.017(4)

_geom_special_details            
;
 All esds (except the esd in the dihedral angle between two l.s. planes)
 are estimated using the full covariance matrix.  The cell esds are taken
 into account individually in the estimation of esds in distances, angles
 and torsion angles; correlations between esds in cell parameters are only
 used when they are defined by crystal symmetry.  An approximate (isotropic)
 treatment of cell esds is used for estimating esds involving l.s. planes.
;

loop_
_geom_bond_atom_site_label_1
_geom_bond_atom_site_label_2
_geom_bond_distance
_geom_bond_site_symmetry_2
_geom_bond_publ_flag
Au1 C15 2.016(5) . ?
Au1 C1 2.019(5) . ?
C1 N1 1.354(4) . ?
C1 N1 1.354(4) 2_655 ?
N1 C2 1.378(4) . ?
N1 C3 1.445(4) . ?
C2 C2 1.355(7) 2_655 ?
C2 H1 0.9300 . ?
C3 C8 1.395(5) . ?
C3 C4 1.401(5) . ?
C4 C5 1.400(5) . ?
C4 C9 1.515(6) . ?
C5 C6 1.379(7) . ?
C5 H2 0.9300 . ?
C6 C7 1.379(6) . ?
C6 H3 0.9300 . ?
C7 C8 1.397(5) . ?
C7 H4 0.9300 . ?
C8 C12 1.522(6) . ?
C9 C10 1.527(6) . ?
C9 C11 1.536(6) . ?
C9 H9 0.9800 . ?
C10 H21 0.9600 . ?
C10 H22 0.9600 . ?
C10 H23 0.9600 . ?
C11 H24 0.9600 . ?
C11 H25 0.9600 . ?
C11 H26 0.9600 . ?
C12 C13 1.523(7) . ?
C12 C14 1.526(7) . ?
C12 H10 0.9800 . ?
C13 H27 0.9600 . ?
C13 H28 0.9600 . ?
C13 H29 0.9600 . ?
C14 H30 0.9600 . ?
C14 H31 0.9600 . ?
C14 H32 0.9600 . ?
C15 N2 1.339(4) . ?
C15 N2 1.339(4) 2_655 ?
C15 B1 2.071(8) . ?
N2 C16 1.475(5) . ?
N2 B1 1.603(6) . ?
C16 C17 1.513(6) . ?
C16 C21 1.529(5) . ?
C16 H36 0.9800 . ?
C17 C18 1.514(6) . ?
C17 H11 0.9700 . ?
C17 H12 0.9700 . ?
C18 C19 1.541(6) . ?
C18 H13 0.9700 . ?
C18 H14 0.9700 . ?
C19 C20 1.506(6) . ?
C19 H15 0.9700 . ?
C19 H16 0.9700 . ?
C20 C21 1.542(6) . ?
C20 H17 0.9700 . ?
C20 H18 0.9700 . ?
C21 H19 0.9700 . ?
C21 H20 0.9700 . ?
B1 C22 1.638(6) 2_655 ?
B1 C22 1.638(6) . ?
C22 C23 1.370(8) . ?
C22 C27 1.452(9) . ?
C23 C24 1.431(9) . ?
C23 C28 1.504(11) . ?
C24 C25 1.350(12) . ?
C24 H5 0.9300 . ?
C25 C26 1.389(12) . ?
C25 H6 0.9300 . ?
C26 C27 1.372(7) . ?
C26 H7 0.9300 . ?
C27 H8 0.9300 . ?
C28 H33 0.9600 . ?
C28 H34 0.9600 . ?
C28 H35 0.9600 . ?

loop_
_geom_angle_atom_site_label_1
_geom_angle_atom_site_label_2
_geom_angle_atom_site_label_3
_geom_angle
_geom_angle_site_symmetry_1
_geom_angle_site_symmetry_3
_geom_angle_publ_flag
C15 Au1 C1 180.0 . . ?
N1 C1 N1 104.3(4) . 2_655 ?
N1 C1 Au1 127.86(19) . . ?
N1 C1 Au1 127.86(19) 2_655 . ?
C1 N1 C2 111.3(3) . . ?
C1 N1 C3 122.8(3) . . ?
C2 N1 C3 125.9(3) . . ?
C2 C2 N1 106.51(18) 2_655 . ?
C2 C2 H1 126.7 2_655 . ?
N1 C2 H1 126.7 . . ?
C8 C3 C4 124.2(3) . . ?
C8 C3 N1 118.3(3) . . ?
C4 C3 N1 117.5(3) . . ?
C5 C4 C3 116.0(4) . . ?
C5 C4 C9 122.0(3) . . ?
C3 C4 C9 121.9(3) . . ?
C6 C5 C4 121.3(4) . . ?
C6 C5 H2 119.4 . . ?
C4 C5 H2 119.4 . . ?
C5 C6 C7 120.9(4) . . ?
C5 C6 H3 119.5 . . ?
C7 C6 H3 119.5 . . ?
C6 C7 C8 120.7(4) . . ?
C6 C7 H4 119.7 . . ?
C8 C7 H4 119.7 . . ?
C3 C8 C7 116.8(4) . . ?
C3 C8 C12 122.7(3) . . ?
C7 C8 C12 120.5(4) . . ?
C4 C9 C10 113.0(3) . . ?
C4 C9 C11 109.9(4) . . ?
C10 C9 C11 110.5(4) . . ?
C4 C9 H9 107.8 . . ?
C10 C9 H9 107.8 . . ?
C11 C9 H9 107.8 . . ?
C9 C10 H21 109.5 . . ?
C9 C10 H22 109.5 . . ?
H21 C10 H22 109.5 . . ?
C9 C10 H23 109.5 . . ?
H21 C10 H23 109.5 . . ?
H22 C10 H23 109.5 . . ?
C9 C11 H24 109.5 . . ?
C9 C11 H25 109.5 . . ?
H24 C11 H25 109.5 . . ?
C9 C11 H26 109.5 . . ?
H24 C11 H26 109.5 . . ?
H25 C11 H26 109.5 . . ?
C8 C12 C13 111.1(4) . . ?
C8 C12 C14 111.2(4) . . ?
C13 C12 C14 111.9(4) . . ?
C8 C12 H10 107.4 . . ?
C13 C12 H10 107.4 . . ?
C14 C12 H10 107.4 . . ?
C12 C13 H27 109.5 . . ?
C12 C13 H28 109.5 . . ?
H27 C13 H28 109.5 . . ?
C12 C13 H29 109.5 . . ?
H27 C13 H29 109.5 . . ?
H28 C13 H29 109.5 . . ?
C12 C14 H30 109.5 . . ?
C12 C14 H31 109.5 . . ?
H30 C14 H31 109.5 . . ?
C12 C14 H32 109.5 . . ?
H30 C14 H32 109.5 . . ?
H31 C14 H32 109.5 . . ?
N2 C15 N2 101.4(4) . 2_655 ?
N2 C15 Au1 129.3(2) . . ?
N2 C15 Au1 129.3(2) 2_655 . ?
N2 C15 B1 50.7(2) . . ?
N2 C15 B1 50.7(2) 2_655 . ?
Au1 C15 B1 180.0 . . ?
C15 N2 C16 123.9(3) . . ?
C15 N2 B1 89.0(3) . . ?
C16 N2 B1 144.1(3) . . ?
N2 C16 C17 111.8(3) . . ?
N2 C16 C21 112.6(3) . . ?
C17 C16 C21 110.9(3) . . ?
N2 C16 H36 107.1 . . ?
C17 C16 H36 107.1 . . ?
C21 C16 H36 107.1 . . ?
C16 C17 C18 112.1(4) . . ?
C16 C17 H11 109.2 . . ?
C18 C17 H11 109.2 . . ?
C16 C17 H12 109.2 . . ?
C18 C17 H12 109.2 . . ?
H11 C17 H12 107.9 . . ?
C17 C18 C19 111.3(4) . . ?
C17 C18 H13 109.4 . . ?
C19 C18 H13 109.4 . . ?
C17 C18 H14 109.4 . . ?
C19 C18 H14 109.4 . . ?
H13 C18 H14 108.0 . . ?
C20 C19 C18 109.5(4) . . ?
C20 C19 H15 109.8 . . ?
C18 C19 H15 109.8 . . ?
C20 C19 H16 109.8 . . ?
C18 C19 H16 109.8 . . ?
H15 C19 H16 108.2 . . ?
C19 C20 C21 112.6(4) . . ?
C19 C20 H17 109.1 . . ?
C21 C20 H17 109.1 . . ?
C19 C20 H18 109.1 . . ?
C21 C20 H18 109.1 . . ?
H17 C20 H18 107.8 . . ?
C16 C21 C20 110.9(3) . . ?
C16 C21 H19 109.5 . . ?
C20 C21 H19 109.5 . . ?
C16 C21 H20 109.5 . . ?
C20 C21 H20 109.5 . . ?
H19 C21 H20 108.1 . . ?
N2 B1 N2 80.6(4) 2_655 . ?
N2 B1 C22 112.9(3) 2_655 2_655 ?
N2 B1 C22 109.2(2) . 2_655 ?
N2 B1 C22 109.2(2) 2_655 . ?
N2 B1 C22 112.9(3) . . ?
C22 B1 C22 123.9(5) 2_655 . ?
N2 B1 C15 40.30(18) 2_655 . ?
N2 B1 C15 40.30(18) . . ?
C22 B1 C15 118.1(3) 2_655 . ?
C22 B1 C15 118.1(3) . . ?
C23 C22 C27 116.9(5) . . ?
C23 C22 B1 124.6(6) . . ?
C27 C22 B1 118.0(4) . . ?
C22 C23 C24 119.6(8) . . ?
C22 C23 C28 120.9(6) . . ?
C24 C23 C28 119.4(6) . . ?
C25 C24 C23 121.6(7) . . ?
C25 C24 H5 119.2 . . ?
C23 C24 H5 119.2 . . ?
C24 C25 C26 120.8(6) . . ?
C24 C25 H6 119.6 . . ?
C26 C25 H6 119.6 . . ?
C27 C26 C25 118.4(8) . . ?
C27 C26 H7 120.8 . . ?
C25 C26 H7 120.8 . . ?
C26 C27 C22 122.6(6) . . ?
C26 C27 H8 118.7 . . ?
C22 C27 H8 118.7 . . ?
C23 C28 H33 109.5 . . ?
C23 C28 H34 109.5 . . ?
H33 C28 H34 109.5 . . ?
C23 C28 H35 109.5 . . ?
H33 C28 H35 109.5 . . ?
H34 C28 H35 109.5 . . ?

loop_
_geom_torsion_atom_site_label_1
_geom_torsion_atom_site_label_2
_geom_torsion_atom_site_label_3
_geom_torsion_atom_site_label_4
_geom_torsion
_geom_torsion_site_symmetry_1
_geom_torsion_site_symmetry_2
_geom_torsion_site_symmetry_3
_geom_torsion_site_symmetry_4
_geom_torsion_publ_flag
N1 C1 N1 C2 0.1(2) 2_655 . . . ?
Au1 C1 N1 C2 -179.9(2) . . . . ?
N1 C1 N1 C3 179.2(4) 2_655 . . . ?
Au1 C1 N1 C3 -0.8(4) . . . . ?
C1 N1 C2 C2 -0.1(5) . . . 2_655 ?
C3 N1 C2 C2 -179.2(4) . . . 2_655 ?
C1 N1 C3 C8 83.7(4) . . . . ?
C2 N1 C3 C8 -97.3(4) . . . . ?
C1 N1 C3 C4 -95.8(4) . . . . ?
C2 N1 C3 C4 83.2(4) . . . . ?
C8 C3 C4 C5 -0.2(5) . . . . ?
N1 C3 C4 C5 179.2(3) . . . . ?
C8 C3 C4 C9 -176.4(3) . . . . ?
N1 C3 C4 C9 3.1(5) . . . . ?
C3 C4 C5 C6 0.7(6) . . . . ?
C9 C4 C5 C6 176.8(4) . . . . ?
C4 C5 C6 C7 -0.6(6) . . . . ?
C5 C6 C7 C8 0.1(7) . . . . ?
C4 C3 C8 C7 -0.3(5) . . . . ?
N1 C3 C8 C7 -179.7(3) . . . . ?
C4 C3 C8 C12 179.5(4) . . . . ?
N1 C3 C8 C12 0.0(5) . . . . ?
C6 C7 C8 C3 0.3(6) . . . . ?
C6 C7 C8 C12 -179.4(4) . . . . ?
C5 C4 C9 C10 46.4(5) . . . . ?
C3 C4 C9 C10 -137.7(4) . . . . ?
C5 C4 C9 C11 -77.5(4) . . . . ?
C3 C4 C9 C11 98.4(4) . . . . ?
C3 C8 C12 C13 113.9(5) . . . . ?
C7 C8 C12 C13 -66.3(5) . . . . ?
C3 C8 C12 C14 -120.7(4) . . . . ?
C7 C8 C12 C14 59.1(5) . . . . ?
N2 C15 N2 C16 164.7(4) 2_655 . . . ?
Au1 C15 N2 C16 -15.3(4) . . . . ?
B1 C15 N2 C16 164.7(4) . . . . ?
N2 C15 N2 B1 -0.001(1) 2_655 . . . ?
Au1 C15 N2 B1 180.000(1) . . . . ?
C15 N2 C16 C17 129.3(3) . . . . ?
B1 N2 C16 C17 -77.4(5) . . . . ?
C15 N2 C16 C21 -105.1(4) . . . . ?
B1 N2 C16 C21 48.2(6) . . . . ?
N2 C16 C17 C18 -178.1(4) . . . . ?
C21 C16 C17 C18 55.4(5) . . . . ?
C16 C17 C18 C19 -56.8(5) . . . . ?
C17 C18 C19 C20 56.1(6) . . . . ?
C18 C19 C20 C21 -55.7(5) . . . . ?
N2 C16 C21 C20 -179.7(3) . . . . ?
C17 C16 C21 C20 -53.5(5) . . . . ?
C19 C20 C21 C16 55.3(5) . . . . ?
C15 N2 B1 N2 0.000(1) . . . 2_655 ?
C16 N2 B1 N2 -158.1(5) . . . 2_655 ?
C15 N2 B1 C22 111.1(3) . . . 2_655 ?
C16 N2 B1 C22 -47.0(6) . . . 2_655 ?
C15 N2 B1 C22 -106.9(3) . . . . ?
C16 N2 B1 C22 94.9(5) . . . . ?
C16 N2 B1 C15 -158.1(5) . . . . ?
N2 B1 C22 C23 95.0(5) 2_655 . . . ?
N2 B1 C22 C23 -177.3(4) . . . . ?
C22 B1 C22 C23 -41.8(4) 2_655 . . . ?
C15 B1 C22 C23 138.2(4) . . . . ?
N2 B1 C22 C27 -76.6(4) 2_655 . . . ?
N2 B1 C22 C27 11.1(5) . . . . ?
C22 B1 C22 C27 146.6(4) 2_655 . . . ?
C15 B1 C22 C27 -33.4(4) . . . . ?
C27 C22 C23 C24 -1.4(7) . . . . ?
B1 C22 C23 C24 -173.1(4) . . . . ?
C27 C22 C23 C28 174.8(5) . . . . ?
B1 C22 C23 C28 3.2(8) . . . . ?
C22 C23 C24 C25 2.6(9) . . . . ?
C28 C23 C24 C25 -173.8(6) . . . . ?
C23 C24 C25 C26 -1.6(9) . . . . ?
C24 C25 C26 C27 -0.5(8) . . . . ?
C25 C26 C27 C22 1.6(7) . . . . ?
C23 C22 C27 C26 -0.6(7) . . . . ?
B1 C22 C27 C26 171.6(4) . . . . ?

_refine_diff_density_max         3.636
_refine_diff_density_min         -1.423
_refine_diff_density_rms         0.127

_shelx_res_file                  
;
TITL 0524_a.res in C2/c
    0524_a.res
    created by SHELXL-2016/6 at 13:25:36 on 12-Jun-2019
REM  Yadorkari-X generated
CELL 0.71073 12.3058 26.0004 16.2840 90.0000 100.2670 90.0000
ZERR 4.0 0.0004 0.0006 0.0003 0.0000 0.0020 0.0000
LATT 7
SYMM -X, +Y, 1/2-Z
REM  SPGR C2/c monoclinic
SFAC C H Au B N
UNIT 216 288 4 4 16
L.S. 10
FMAP 2
PLAN -20
ACTA
CONF
LIST 4
WPDB -1
BOND $H

WGHT    0.031900   26.539202
FVAR       0.16894
AU1   3    0.500000    0.671635    0.250000    10.50000    0.03268    0.02024 =
         0.01733    0.00000    0.00665    0.00000
C1    1    0.500000    0.593973    0.250000    10.50000    0.03303    0.02408 =
         0.01665    0.00000    0.00904    0.00000
N1    5    0.529036    0.562007    0.191896    11.00000    0.03278    0.02266 =
         0.01880   -0.00157    0.00903   -0.00056
C2    1    0.518304    0.511207    0.213139    11.00000    0.05001    0.01992 =
         0.02865   -0.00033    0.01475    0.00041
AFIX  43
H1    2    0.533244    0.482544    0.182843    11.00000   -1.20000
AFIX   0
C3    1    0.564678    0.580409    0.117286    11.00000    0.03906    0.02183 =
         0.01974    0.00008    0.01434    0.00258
C4    1    0.485160    0.583577    0.044314    11.00000    0.04313    0.02784 =
         0.02307   -0.00098    0.01099    0.00799
C5    1    0.522155    0.602153   -0.026571    11.00000    0.06203    0.04261 =
         0.02024    0.00148    0.01373    0.01324
AFIX  43
H2    2    0.472361    0.605321   -0.076465    11.00000   -1.20000
AFIX   0
C6    1    0.630998    0.615841   -0.023830    11.00000    0.07102    0.04018 =
         0.03029    0.00498    0.02879    0.00532
AFIX  43
H3    2    0.653556    0.627758   -0.071960    11.00000   -1.20000
AFIX   0
C7    1    0.706903    0.612112    0.049280    11.00000    0.05053    0.03963 =
         0.03787    0.00156    0.02608   -0.00636
AFIX  43
H4    2    0.779915    0.621588    0.049882    11.00000   -1.20000
AFIX   0
C8    1    0.675238    0.594245    0.122450    11.00000    0.04099    0.02955 =
         0.03015   -0.00252    0.01653   -0.00163
C9    1    0.364811    0.570921    0.043570    11.00000    0.04321    0.04035 =
         0.02467   -0.00086    0.00409    0.00646
AFIX  13
H9    2    0.360804    0.550459    0.093485    11.00000   -1.20000
AFIX   0
C10   1    0.312884    0.539350   -0.032454    11.00000    0.05381    0.05303 =
         0.04865   -0.01640    0.00632   -0.00035
AFIX 137
H21   2    0.313985    0.558925   -0.082286    11.00000   -1.50000
H22   2    0.237941    0.531128   -0.028490    11.00000   -1.50000
H23   2    0.354089    0.508155   -0.034370    11.00000   -1.50000
AFIX   0
C11   1    0.299057    0.620630    0.048925    11.00000    0.04501    0.05620 =
         0.05168   -0.01523    0.00091    0.01611
AFIX 137
H24   2    0.333214    0.640227    0.096553    11.00000   -1.50000
H25   2    0.224738    0.612194    0.054409    11.00000   -1.50000
H26   2    0.298109    0.640547   -0.000838    11.00000   -1.50000
AFIX   0
C12   1    0.759093    0.590663    0.203146    11.00000    0.03759    0.05665 =
         0.03682   -0.00088    0.01017   -0.00944
AFIX  13
H10   2    0.719406    0.579533    0.247147    11.00000   -1.20000
AFIX   0
C13   1    0.846642    0.550257    0.196457    11.00000    0.05453    0.08448 =
         0.06662   -0.00700   -0.01036    0.01254
AFIX 137
H27   2    0.811714    0.517554    0.183126    11.00000   -1.50000
H28   2    0.896795    0.547828    0.248705    11.00000   -1.50000
H29   2    0.886618    0.559912    0.153321    11.00000   -1.50000
AFIX   0
C14   1    0.810047    0.643071    0.228547    11.00000    0.06557    0.07937 =
         0.05420   -0.01711    0.01283   -0.02920
AFIX 137
H30   2    0.854628    0.653786    0.188902    11.00000   -1.50000
H31   2    0.855201    0.640631    0.282930    11.00000   -1.50000
H32   2    0.752369    0.667767    0.229788    11.00000   -1.50000
AFIX   0
C15   1    0.500000    0.749189    0.250000    10.50000    0.02398    0.02490 =
         0.02768    0.00000    0.00628    0.00000
N2    5    0.513639    0.781819    0.314672    11.00000    0.02539    0.02614 =
         0.03414   -0.00607    0.00539    0.00204
C16   1    0.505617    0.766737    0.400680    11.00000    0.03063    0.04084 =
         0.03155   -0.00755    0.00478    0.00412
AFIX  13
H36   2    0.505620    0.729061    0.402407    11.00000   -1.20000
AFIX   0
C17   1    0.604612    0.784702    0.462933    11.00000    0.03200    0.05794 =
         0.04413   -0.01124    0.00702    0.00300
AFIX  23
H11   2    0.608707    0.821933    0.461222    11.00000   -1.20000
H12   2    0.671343    0.771039    0.447219    11.00000   -1.20000
AFIX   0
C18   1    0.598820    0.767793    0.550988    11.00000    0.03140    0.07826 =
         0.03735   -0.00103    0.00221    0.00763
AFIX  23
H13   2    0.662170    0.781232    0.588996    11.00000   -1.20000
H14   2    0.601684    0.730548    0.554072    11.00000   -1.20000
AFIX   0
C19   1    0.491944    0.786878    0.577989    11.00000    0.04422    0.06081 =
         0.04201   -0.01220    0.01222    0.00537
AFIX  23
H15   2    0.488040    0.773881    0.633223    11.00000   -1.20000
H16   2    0.491950    0.824158    0.580237    11.00000   -1.20000
AFIX   0
C20   1    0.393484    0.768421    0.516541    11.00000    0.03635    0.06071 =
         0.04156   -0.00837    0.01159    0.00418
AFIX  23
H17   2    0.326760    0.782129    0.532201    11.00000   -1.20000
H18   2    0.389788    0.731206    0.519204    11.00000   -1.20000
AFIX   0
C21   1    0.398098    0.784716    0.426190    11.00000    0.02315    0.03599 =
         0.03820   -0.00490    0.00554    0.00104
AFIX  23
H19   2    0.335791    0.769991    0.388662    11.00000   -1.20000
H20   2    0.392793    0.821863    0.421626    11.00000   -1.20000
AFIX   0
B1    4    0.500000    0.828829    0.250000    10.50000    0.04153    0.02410 =
         0.06576    0.00000    0.02838    0.00000
C22   1    0.616662    0.858453    0.246922    11.00000    0.08281    0.03565 =
         0.07684   -0.03003    0.05678   -0.02625
C23   1    0.626955    0.901046    0.199396    11.00000    0.12185    0.03606 =
         0.10790   -0.02414    0.08760   -0.02295
C24   1    0.734540    0.920302    0.194588    11.00000    0.12819    0.05508 =
         0.10581   -0.04693    0.09269   -0.05082
AFIX  43
H5    2    0.740957    0.950030    0.164054    11.00000   -1.20000
AFIX   0
C25   1    0.826969    0.896382    0.233283    11.00000    0.11616    0.11585 =
         0.08563   -0.07147    0.07134   -0.08359
AFIX  43
H6    2    0.895748    0.909377    0.227868    11.00000   -1.20000
AFIX   0
C26   1    0.820641    0.852595    0.281095    11.00000    0.06499    0.12831 =
         0.05661   -0.05080    0.03092   -0.05209
AFIX  43
H7    2    0.884332    0.835965    0.307382    11.00000   -1.20000
AFIX   0
C27   1    0.718176    0.834488    0.288590    11.00000    0.05208    0.07099 =
         0.04912   -0.03222    0.02539   -0.02687
AFIX  43
H8    2    0.713555    0.805702    0.321693    11.00000   -1.20000
AFIX   0
C28   1    0.527092    0.925991    0.148060    11.00000    0.14572    0.03745 =
         0.13714    0.02859    0.10445    0.01651
AFIX 137
H33   2    0.481499    0.900121    0.117021    11.00000   -1.50000
H34   2    0.550255    0.950199    0.110131    11.00000   -1.50000
H35   2    0.485800    0.943572    0.184269    11.00000   -1.50000

AFIX   0
HKLF 4


REM  0524_a.res in C2/c
REM R1 =  0.0411 for    6344 Fo > 4sig(Fo)  and  0.0507 for all    7173 data
REM    278 parameters refined using      0 restraints

END

WGHT      0.0319     26.5654

REM Highest difference peak  3.636,  deepest hole -1.423,  1-sigma level  0.127
Q1    1   0.5483  0.6893  0.2695  11.00000  0.05    3.64
Q2    1   0.4563  0.6723  0.2830  11.00000  0.05    2.11
Q3    1   0.5640  0.6495  0.2787  11.00000  0.05    1.78
Q4    1   0.5889  0.7440  0.4363  11.00000  0.05    1.17
Q5    1   0.4787  0.7506  0.5578  11.00000  0.05    1.07
Q6    1   0.4198  0.8762  0.2922  11.00000  0.05    1.02
Q7    1   0.4803  0.6947  0.2999  11.00000  0.05    1.01
Q8    1   0.5232  0.7965  0.3919  11.00000  0.05    0.94
Q9    1   0.3801  0.6957  0.2723  11.00000  0.05    0.89
Q10   1   0.6944  0.8667  0.2516  11.00000  0.05    0.87
Q11   1   0.5437  0.9696  0.2581  11.00000  0.05    0.85
Q12   1   0.3932  0.6709  0.3130  11.00000  0.05    0.81
Q13   1   0.6833  0.9445  0.1457  11.00000  0.05    0.74
Q14   1   0.4206  0.8011  0.5122  11.00000  0.05    0.72
Q15   1   0.4773  0.6327  0.2728  11.00000  0.05    0.70
Q16   1   0.5631  0.7203  0.3079  11.00000  0.05    0.69
Q17   1   0.5404  0.6226  0.3022  11.00000  0.05    0.61
Q18   1   0.5866  0.9539  0.1213  11.00000  0.05    0.59
Q19   1   0.5000  0.9976  0.2500  10.50000  0.05    0.59
Q20   1   0.3782  0.6472  0.2740  11.00000  0.05    0.58
;
_shelx_res_checksum              84496
####################################################################### 
# 
# This file contains crystal structure data downloaded from the 
# Cambridge Structural Database (CSD) hosted by the Cambridge 
# Crystallographic Data Centre (CCDC).
# 
# Full information about CCDC data access policies and citation 
# guidelines are available at http://www.ccdc.cam.ac.uk/access/V1 
# 
# Audit and citation data items may have been added by the CCDC. 
# Please retain this information to preserve the provenance of 
# this file and to allow appropriate attribution of the data. 
# 
#######################################################################

data_3a
_database_code_depnum_ccdc_archive 'CCDC 2020133'
loop_
_audit_author_name
_audit_author_address
'Makoto Yamashita'
;Nagoya University
Japan
;
_audit_update_record             
;
2020-07-30 deposited with the CCDC.	2020-11-25 downloaded from the CCDC.
;

_audit_creation_method           SHELXL-2018/1
_shelx_SHELXL_version_number     2018/1
_chemical_name_systematic        ?
_chemical_name_common            ?
_chemical_melting_point          ?
_chemical_formula_moiety         'C46 H55 Au B N3'
_chemical_formula_sum            'C46 H55 Au B N3'
_chemical_formula_weight         857.70

loop_
_atom_type_symbol
_atom_type_description
_atom_type_scat_dispersion_real
_atom_type_scat_dispersion_imag
_atom_type_scat_source
C C 0.0033 0.0016 'International Tables Vol C Tables 4.2.6.8 and 6.1.1.4'
H H 0.0000 0.0000 'International Tables Vol C Tables 4.2.6.8 and 6.1.1.4'
Au Au -2.0133 8.8022 'International Tables Vol C Tables 4.2.6.8 and 6.1.1.4'
B B 0.0013 0.0007 'International Tables Vol C Tables 4.2.6.8 and 6.1.1.4'
N N 0.0061 0.0033 'International Tables Vol C Tables 4.2.6.8 and 6.1.1.4'

_space_group_crystal_system      triclinic
_space_group_IT_number           2
_space_group_name_H-M_alt        'P -1'
_space_group_name_Hall           '-P 1'

_shelx_space_group_comment       
;
The symmetry employed for this shelxl refinement is uniquely defined
by the following loop, which should always be used as a source of
symmetry information in preference to the above space-group names.
They are only intended as comments.
;

loop_
_space_group_symop_operation_xyz
'x, y, z'
'-x, -y, -z'

_cell_length_a                   10.7603(4)
_cell_length_b                   11.6039(4)
_cell_length_c                   19.3138(6)
_cell_angle_alpha                72.527(3)
_cell_angle_beta                 85.454(3)
_cell_angle_gamma                66.378(3)
_cell_volume                     2105.21(14)
_cell_formula_units_Z            2
_cell_measurement_temperature    213(2)
_cell_measurement_reflns_used    14159
_cell_measurement_theta_min      1.9860
_cell_measurement_theta_max      30.6380

_exptl_crystal_description       plate
_exptl_crystal_colour            purple
_exptl_crystal_density_meas      ?
_exptl_crystal_density_method    ?
_exptl_crystal_density_diffrn    1.353
_exptl_crystal_F_000             872
_exptl_transmission_factor_min   ?
_exptl_transmission_factor_max   ?
_exptl_crystal_size_max          0.156
_exptl_crystal_size_mid          0.104
_exptl_crystal_size_min          0.038
_exptl_absorpt_coefficient_mu    3.527
_shelx_estimated_absorpt_T_min   0.602
_shelx_estimated_absorpt_T_max   0.872
_exptl_absorpt_correction_T_min  0.44273
_exptl_absorpt_correction_T_max  1.00000
_exptl_absorpt_correction_type   multi-scan
_exptl_absorpt_process_details   
;
CrysAlisPro 1.171.39.46 (Rigaku Oxford Diffraction, 2018)
Empirical absorption correction using spherical harmonics,
 implemented in SCALE3 ABSPACK scaling algorithm.
;
_exptl_absorpt_special_details   ?
_diffrn_ambient_temperature      213(2)
_diffrn_radiation_wavelength     0.71073
_diffrn_radiation_type           MoK\a
_diffrn_source                   'micro-focus sealed X-ray tube'
_diffrn_source_type              'Mova (Mo) X-ray Source'
_diffrn_radiation_probe          x-ray
_diffrn_radiation_monochromator  mirror
_diffrn_measurement_device       'four-circle diffractometer'
_diffrn_measurement_device_type  'XtaLAB Synergy R, HyPix'
_diffrn_detector                 'CCD plate'
_diffrn_detector_type            HyPix
_diffrn_reflns_number            33150
_diffrn_reflns_av_unetI/netI     0.0611
_diffrn_reflns_av_R_equivalents  0.0507
_diffrn_reflns_limit_h_min       -14
_diffrn_reflns_limit_h_max       15
_diffrn_reflns_limit_k_min       -15
_diffrn_reflns_limit_k_max       15
_diffrn_reflns_limit_l_min       -23
_diffrn_reflns_limit_l_max       27
_diffrn_reflns_theta_min         1.984
_diffrn_reflns_theta_max         30.900
_diffrn_reflns_theta_full        25.242
_diffrn_measured_fraction_theta_max 0.804
_diffrn_measured_fraction_theta_full 1.000
_diffrn_reflns_Laue_measured_fraction_max 0.804
_diffrn_reflns_Laue_measured_fraction_full 1.000
_diffrn_reflns_point_group_measured_fraction_max 0.804
_diffrn_reflns_point_group_measured_fraction_full 1.000
_reflns_number_total             10697
_reflns_number_gt                8489
_reflns_threshold_expression     'I > 2\s(I)'
_reflns_Friedel_coverage         0.000
_reflns_Friedel_fraction_max     .
_reflns_Friedel_fraction_full    .

_reflns_special_details          
;
 Reflections were merged by SHELXL according to the crystal
 class for the calculation of statistics and refinement.
 
 _reflns_Friedel_fraction is defined as the number of unique
 Friedel pairs measured divided by the number that would be
 possible theoretically, ignoring centric projections and
 systematic absences.
;

_computing_data_collection       
;
CrysAlisPro 1.171.39.46 (Rigaku Oxford Diffraction, 2018)
;
_computing_cell_refinement       
;
CrysAlisPro 1.171.39.46 (Rigaku Oxford Diffraction, 2018)
;
_computing_data_reduction        
;
CrysAlisPro 1.171.39.46 (Rigaku Oxford Diffraction, 2018)
;
_computing_structure_solution    'SHELXT 2018/2 (Sheldrick, 2018)'
_computing_structure_refinement  'SHELXL-2018/3 (Sheldrick, 2018)'
_computing_molecular_graphics    'Yadokari-XG 2009(Wakita Nemoto et al.)'
_computing_publication_material  'Yadokari-XG 2009(Wakita,Nemoto et al.)'
_refine_special_details          ?
_refine_ls_structure_factor_coef Fsqd
_refine_ls_matrix_type           full
_refine_ls_weighting_scheme      calc
_refine_ls_weighting_details     
'w=1/[\s^2^(Fo^2^)+(0.0290P)^2^] where P=(Fo^2^+2Fc^2^)/3'
_atom_sites_solution_primary     ?
_atom_sites_solution_secondary   ?
_atom_sites_solution_hydrogens   geom
_refine_ls_hydrogen_treatment    constr
_refine_ls_extinction_method     none
_refine_ls_extinction_coef       .
_refine_ls_number_reflns         10697
_refine_ls_number_parameters     470
_refine_ls_number_restraints     0
_refine_ls_R_factor_all          0.0510
_refine_ls_R_factor_gt           0.0329
_refine_ls_wR_factor_ref         0.0651
_refine_ls_wR_factor_gt          0.0614
_refine_ls_goodness_of_fit_ref   0.968
_refine_ls_restrained_S_all      0.968
_refine_ls_shift/su_max          0.001
_refine_ls_shift/su_mean         0.000

loop_
_atom_site_label
_atom_site_type_symbol
_atom_site_fract_x
_atom_site_fract_y
_atom_site_fract_z
_atom_site_U_iso_or_equiv
_atom_site_adp_type
_atom_site_occupancy
_atom_site_site_symmetry_order
_atom_site_calc_flag
_atom_site_refinement_flags_posn
_atom_site_refinement_flags_adp
_atom_site_refinement_flags_occupancy
_atom_site_disorder_assembly
_atom_site_disorder_group
Au1 Au 0.73318(2) 0.49858(2) 0.23718(2) 0.03284(4) Uani 1 1 d . . . . .
C1 C 0.7374(3) 0.3102(3) 0.28355(16) 0.0365(7) Uani 1 1 d . . . . .
N1 N 0.8327(3) 0.1995(3) 0.32728(14) 0.0413(6) Uani 1 1 d . . . . .
C2 C 0.7926(4) 0.0961(4) 0.3461(2) 0.0567(10) Uani 1 1 d . . . . .
H2 H 0.842646 0.010236 0.375438 0.068 Uiso 1 1 calc R U . . .
C3 C 0.6690(4) 0.1404(4) 0.3150(2) 0.0571(10) Uani 1 1 d . . . . .
H3 H 0.614968 0.092440 0.318359 0.068 Uiso 1 1 calc R U . . .
N2 N 0.6367(3) 0.2713(3) 0.27676(15) 0.0419(6) Uani 1 1 d . . . . .
C4 C 0.9555(4) 0.1951(3) 0.35479(19) 0.0482(9) Uani 1 1 d . . . . .
C5 C 0.9542(5) 0.2137(4) 0.4228(2) 0.0674(12) Uani 1 1 d . . . . .
C6 C 1.0747(7) 0.2022(5) 0.4496(3) 0.106(2) Uani 1 1 d . . . . .
H6 H 1.078995 0.211094 0.496068 0.127 Uiso 1 1 calc R U . . .
C7 C 1.1883(8) 0.1782(7) 0.4097(5) 0.126(3) Uani 1 1 d . . . . .
H7 H 1.269268 0.170888 0.429357 0.151 Uiso 1 1 calc R U . . .
C8 C 1.1867(5) 0.1645(5) 0.3420(4) 0.0951(17) Uani 1 1 d . . . . .
H8 H 1.265827 0.149342 0.315459 0.114 Uiso 1 1 calc R U . . .
C9 C 1.0687(4) 0.1729(4) 0.3121(2) 0.0579(10) Uani 1 1 d . . . . .
C10 C 0.8265(6) 0.2522(4) 0.4635(2) 0.0869(16) Uani 1 1 d . . . . .
H10 H 0.759302 0.234318 0.441023 0.104 Uiso 1 1 calc R U . . .
C11 C 0.7665(7) 0.3992(5) 0.4558(3) 0.117(2) Uani 1 1 d . . . . .
H11 H 0.832276 0.421475 0.474532 0.175 Uiso 1 1 calc R U . . .
H11A H 0.684916 0.420814 0.483104 0.175 Uiso 1 1 calc R U . . .
H11B H 0.744215 0.448773 0.404967 0.175 Uiso 1 1 calc R U . . .
C12 C 0.8451(8) 0.1717(5) 0.5450(3) 0.128(3) Uani 1 1 d . . . . .
H12 H 0.891563 0.078658 0.549538 0.192 Uiso 1 1 calc R U . . .
H12A H 0.756876 0.188249 0.565896 0.192 Uiso 1 1 calc R U . . .
H12B H 0.898574 0.197839 0.570569 0.192 Uiso 1 1 calc R U . . .
C13 C 1.0650(4) 0.1549(5) 0.2381(2) 0.0716(13) Uani 1 1 d . . . . .
H13 H 0.968450 0.191305 0.221472 0.086 Uiso 1 1 calc R U . . .
C14 C 1.1247(7) 0.0103(7) 0.2430(3) 0.121(2) Uani 1 1 d . . . . .
H14 H 1.218893 -0.028850 0.260373 0.181 Uiso 1 1 calc R U . . .
H14A H 1.119301 0.000571 0.195260 0.181 Uiso 1 1 calc R U . . .
H14B H 1.074039 -0.033515 0.276371 0.181 Uiso 1 1 calc R U . . .
C15 C 1.1349(9) 0.2289(9) 0.1820(4) 0.169(4) Uani 1 1 d . . . . .
H15 H 1.087845 0.322557 0.175644 0.253 Uiso 1 1 calc R U . . .
H15A H 1.133131 0.211516 0.136117 0.253 Uiso 1 1 calc R U . . .
H15B H 1.228294 0.199931 0.198558 0.253 Uiso 1 1 calc R U . . .
C16 C 0.5076(3) 0.3573(3) 0.2390(2) 0.0510(9) Uani 1 1 d . . . . .
C17 C 0.4876(4) 0.3525(4) 0.1700(3) 0.0607(11) Uani 1 1 d . . . . .
C18 C 0.3586(5) 0.4311(5) 0.1360(3) 0.0909(17) Uani 1 1 d . . . . .
H18 H 0.340521 0.431853 0.088993 0.109 Uiso 1 1 calc R U . . .
C19 C 0.2577(5) 0.5077(5) 0.1715(5) 0.108(2) Uani 1 1 d . . . . .
H19 H 0.169912 0.556112 0.149428 0.130 Uiso 1 1 calc R U . . .
C20 C 0.2830(5) 0.5143(5) 0.2372(4) 0.098(2) Uani 1 1 d . . . . .
H20 H 0.213487 0.570927 0.258584 0.118 Uiso 1 1 calc R U . . .
C21 C 0.4090(4) 0.4397(4) 0.2743(3) 0.0679(13) Uani 1 1 d . . . . .
C22 C 0.6012(5) 0.2701(5) 0.1319(2) 0.0723(12) Uani 1 1 d . . . . .
H22 H 0.668101 0.200330 0.170257 0.087 Uiso 1 1 calc R U . . .
C23 C 0.6725(8) 0.3457(7) 0.0847(5) 0.154(4) Uani 1 1 d . . . . .
H23 H 0.754067 0.286346 0.068695 0.231 Uiso 1 1 calc R U . . .
H23A H 0.696984 0.392960 0.111343 0.231 Uiso 1 1 calc R U . . .
H23B H 0.613811 0.407999 0.042777 0.231 Uiso 1 1 calc R U . . .
C24 C 0.5547(8) 0.2024(8) 0.0912(5) 0.165(4) Uani 1 1 d . . . . .
H24 H 0.514272 0.263058 0.044256 0.248 Uiso 1 1 calc R U . . .
H24A H 0.487942 0.172988 0.118673 0.248 Uiso 1 1 calc R U . . .
H24B H 0.631751 0.127069 0.084260 0.248 Uiso 1 1 calc R U . . .
C25 C 0.4375(5) 0.4503(5) 0.3473(3) 0.0846(15) Uani 1 1 d . . . . .
H25 H 0.537220 0.408493 0.356427 0.102 Uiso 1 1 calc R U . . .
C26 C 0.3782(10) 0.3746(8) 0.4075(4) 0.178(4) Uani 1 1 d . . . . .
H26 H 0.280480 0.421986 0.405816 0.266 Uiso 1 1 calc R U . . .
H26A H 0.416493 0.364356 0.453879 0.266 Uiso 1 1 calc R U . . .
H26B H 0.399405 0.288570 0.401798 0.266 Uiso 1 1 calc R U . . .
C27 C 0.3921(8) 0.5900(6) 0.3491(4) 0.139(3) Uani 1 1 d . . . . .
H27 H 0.295110 0.635825 0.337896 0.208 Uiso 1 1 calc R U . . .
[truncated: 187,694 more chars]
